# Supplementary material for: Multi-tissue transcriptome profiling linked the association between tissue-specific circRNAs and the heterosis for feed intake and efficiency in chicken
Source: Poult Sci. 2024 Apr 20;103(7):103783. doi: 10.1016/j.psj.2024.103783 (PMC11091503; doi:10.1016/j.psj.2024.103783)
Supplement: Supplementary file 4 — Table S2. qRT-PCR was performed by primers (a), and PCR was performed by divergent and convergent primers (b). [file mmc4.xlsx]

## Sheet: Table S1
Table S1. The expression patterns of differentially expressed circRNAs for hypothalamus, liver, duodenum mucosa and ovary
Category No.	Description	Hypothalamus		Liver		Duodenum mucosa		Ovary		Expression pattern in F1
		WY	YW	WY	YW	WY	YW	WY	YW
I	WW=YY<F1	0	0	0	0	0	0	1	0	above parent
II	F1>YY>WW	0	0	0	0	0	0	0	0	above high-parent
III	WW<F1=YY	27	26	13	10	6	5	10	16	high-parent
IV	WW>F1>YY	12	14	4	3	0	0	14	13	additive
V	WW=F1<YY	13	9	15	19	10	10	12	7	low-parent
VI	WW>YY>F1	0	0	0	0	0	0	0	0	below low-parent
VII	WW=YY>F1	4	4	5	2	2	3	3	4	below parent
VIII	YY>WW>F1	0	0	0	0	0	0	0	0	below low-parent
IX	WW>F1=YY	6	15	1	4	6	5	2	8	low-parent
X	WW<F1<YY	19	19	12	15	5	6	16	10	additive
XI	WW=F1>YY	11	10	3	6	1	0	18	6	high-parent
XII	F1>WW>YY	0	0	0	0	0	0	0	0	above high-parent
Total		92	97	53	59	30	29	76	64
Tissue-specific circRNAs		952		290		277		817
Proportion %		9.66387	10.1891	18.2759	20.3448	10.8303	10.4693	9.30233	7.83354
