# Supplementary material for: Multi-tissue transcriptome profiling linked the association between tissue-specific circRNAs and the heterosis for feed intake and efficiency in chicken
Source: Poult Sci. 2024 Apr 20;103(7):103783. doi: 10.1016/j.psj.2024.103783 (PMC11091503; doi:10.1016/j.psj.2024.103783)
Supplement: Supplementary file 5 — Table S3. The summary of phenotypic value and their heterosis. [file mmc5.xlsx]

## Sheet: a
Table S2a. Primers used for qRT-PCR
Gene	Primer sequence (5′-3′)	Product length (nt)
Circ-ITSN2	F: GCAGTCCAAGAGCAAAGTGC	128
	R: GTTAATGCAGCGTGGCAACA
Circ-CTDP1	F: GCTGGCGTTTTCGCTTAGAT	146
	R: TCCAACTCCTCCCATCACCT
GAPDH	F: ATCACAGCCACACAGAAGACG	121
	R: TGACTTTCCCCACAGCCTTA
PEPGP1L	F: GCAGAACTCGTTTGGCTTGC	136
	R: CTCTTGGACAGCTCCTTCACT

## Sheet: b
Table S2b. Divergent and convergent primers used for PCR
Gene	Primer type	Primer sequence (5′-3′)	Product length (nt)
Circ-ITSN2	convergent primers	F: GCAGTCCAAGAGCAAAGTGC	128
		R: GTTAATGCAGCGTGGCAACA
	divergent primers	F: ACTGATGGTGTTGCCTCTCC	135
		R: GGGGTTGGTTTCCCAAGTCG
GAPDH	convergent primers	F: ATCACAGCCACACAGAAGACG	121
		R: TGACTTTCCCCACAGCCTTA
