# Supplementary material for: Multi-tissue transcriptome profiling linked the association between tissue-specific circRNAs and the heterosis for feed intake and efficiency in chicken
Source: Poult Sci. 2024 Apr 20;103(7):103783. doi: 10.1016/j.psj.2024.103783 (PMC11091503; doi:10.1016/j.psj.2024.103783)
Supplement: Supplementary file 6 — Table S4. The information for the predicted circRNAs. [file mmc6.xlsx]

## Sheet: Table S3
Table S3. The summary of phenotypic value and their heterosis
Traits1	Mean±SD				Heterosis
	WW	WY	YW	YY	WY	YW
RFI, g/d	1.87±9.51	-3.10±10.45	3.70±12.39	-2.28±8.98	1399.86%**	-1889.36%
DFC, g/d	100.41±11.71	95.00±12.25	103.27±14.99	90.84±12.01	-0.65% ns	7.99%**
FCR, g/g	2.67±5.16	2.07±0.65	2.93±5.11	3.31±5.98	-30.98%**	-1.99%ns
DEM, g/d	52.85±12.08	47.80±7.51	45.50±9.66	36.85±7.98	6.58%**	1.46% ns
MBW, g	259.28±24.15	277.44±23.23	289.89±30.86	278.97±25.42	3.09%*	7.71%**
BWG, g/d	-1.35±2.06	-2.54±3.54	-1.59±3.09	-0.07±4.65	94.73%**	21.93% **
1: RFI, DFC, FCR, DEM, MBW, BWG denote residual feed intake, daily feed intake, feed conversion ratio, daily egg mass, metabolic body weight and body weihgt gain.
