# Supplementary material for: Multi-tissue transcriptome profiling linked the association between tissue-specific circRNAs and the heterosis for feed intake and efficiency in chicken
Source: Poult Sci. 2024 Apr 20;103(7):103783. doi: 10.1016/j.psj.2024.103783 (PMC11091503; doi:10.1016/j.psj.2024.103783)
Supplement: Supplementary file 7 — Table S5. CircRNAs expreesed in at least half of all samples in the hypothalamus, liver, duodenum mucaosa and ovary. [file mmc7.xlsx]

## Sheet: Table S4
Table S4. The information for the predicted circRNAs
CircRNA_id	Chromosome	Start (bp)	End (bp)	Type	Ensembl_id	Circ_Atalas_id
chr1:100003157|100004387	1	100003157	100004387	exon	ENSGALG00000015693.6	gal-USP25_0001
chr1:100003157|100019630	1	100003157	100019630	exon	ENSGALG00000015693.6	gal-USP25_0002
chr1:100033624|100040473	1	100033624	100040473	exon	ENSGALG00000015693.6	gal-USP25_0013
chr1:100047512|100063604	1	100047512	100063604	exon	ENSGALG00000015693.6	gal-USP25_0011
chr1:100054148|100066449	1	100054148	100066449	exon	ENSGALG00000015693.6	gal-USP25_0010
chr1:100074674|100087586	1	100074674	100087586	exon	ENSGALG00000047787.1	gal-USP25_0016
chr1:100074674|100139955	1	100074674	100139955	exon	ENSGALG00000047085.1,ENSGALG00000047787.1	gal-USP25_0012
chr1:100087426|100103515	1	100087426	100103515	exon	ENSGALG00000047787.1	gal-intergenic_000303
chr1:100247120|100294242	1	100247120	100294242	exon	ENSGALG00000049095.1	gal-ENSGALG00000019198_0007
chr1:10032082|10033218	1	10032082	10033218	exon	ENSGALG00000039659.2	gal-PCLO_0010
chr1:10040292|10047736	1	10040292	10047736	exon	ENSGALG00000039659.2	gal-PCLO_0008
chr1:10045731|10076149	1	10045731	10076149	exon	ENSGALG00000039659.2	gal-PCLO_0002
chr1:100699756|100704459	1	100699756	100704459	exon	ENSGALG00000015701.7	gal-CXADR_0001
chr1:10073938|10088856	1	10073938	10088856	exon	ENSGALG00000039659.2	gal-PCLO_0003
chr1:10073938|10105075	1	10073938	10105075	exon	ENSGALG00000039659.2	gal-PCLO_0012
chr1:10081357|10105075	1	10081357	10105075	exon	ENSGALG00000039659.2	gal-PCLO_0004
chr1:10138145|10140941	1	10138145	10140941	exon	ENSGALG00000039659.2	gal-PCLO_0006
chr1:10147535|10151596	1	10147535	10151596	exon	ENSGALG00000039659.2	gal-PCLO_0005
chr1:10151503|10159379	1	10151503	10159379	exon	ENSGALG00000039659.2	gal-PCLO_0011
chr1:102203175|102220254	1	102203175	102220254	exon	ENSGALG00000015737.6	gal-NCAM2_0011
chr1:102203175|102227366	1	102203175	102227366	exon	ENSGALG00000015737.6	gal-NCAM2_0010
chr1:102203175|102241798	1	102203175	102241798	intron	ENSGALG00000015737.6	gal-NCAM2_0024
chr1:102203175|102248191	1	102203175	102248191	exon	ENSGALG00000015737.6	gal-NCAM2_0004
chr1:102203175|102271941	1	102203175	102271941	exon	ENSGALG00000015737.6	gal-NCAM2_0003
chr1:102203175|102291459	1	102203175	102291459	exon	ENSGALG00000015737.6	gal-NCAM2_0022
chr1:102203175|102298609	1	102203175	102298609	exon	ENSGALG00000015737.6	gal-NCAM2_0020
chr1:102209860|102227366	1	102209860	102227366	exon	ENSGALG00000015737.6	gal-NCAM2_0013
chr1:102209860|102230392	1	102209860	102230392	intron	ENSGALG00000015737.6	gal-NCAM2_0032
chr1:102209860|102241798	1	102209860	102241798	intron	ENSGALG00000015737.6	gal-NCAM2_0014
chr1:102227221|102271941	1	102227221	102271941	exon	ENSGALG00000015737.6	gal-NCAM2_0008
chr1:102241661|102271941	1	102241661	102271941	intron	ENSGALG00000015737.6	gal-NCAM2_0016
chr1:102241661|102298609	1	102241661	102298609	intron	ENSGALG00000015737.6	gal-NCAM2_0026
chr1:102248041|102263281	1	102248041	102263281	exon	ENSGALG00000015737.6	gal-NCAM2_0027
chr1:102248041|102271941	1	102248041	102271941	exon	ENSGALG00000015737.6	gal-NCAM2_0006
chr1:102248041|102298609	1	102248041	102298609	exon	ENSGALG00000015737.6	gal-NCAM2_0005
chr1:102260627|102271941	1	102260627	102271941	exon	ENSGALG00000015737.6	gal-NCAM2_0001
chr1:102260627|102291459	1	102260627	102291459	exon	ENSGALG00000015737.6	gal-NCAM2_0002
chr1:102260627|102298609	1	102260627	102298609	exon	ENSGALG00000015737.6	gal-NCAM2_0012
chr1:102289551|102298609	1	102289551	102298609	exon	ENSGALG00000015737.6	gal-NCAM2_0021
chr1:103963503|103982884	1	103963503	103982884	exon	ENSGALG00000015770.7	gal-APP_0010
chr1:103974894|103982884	1	103974894	103982884	exon	ENSGALG00000015770.7	gal-APP_0009
chr1:105299345|105318202	1	105299345	105318202	exon	ENSGALG00000015804.6	gal-LTN1_0001
chr1:105444523|105451576	1	105444523	105451576	exon	ENSGALG00000015828.7	gal-BACH1_0001
chr1:105444523|105457368	1	105444523	105457368	exon	ENSGALG00000015828.7	gal-BACH1_0003
chr1:105552984|105578352	1	105552984	105578352	exon	ENSGALG00000015835.6	gal-GRIK1_0004
chr1:105567459|105578352	1	105567459	105578352	exon	ENSGALG00000015835.6	gal-GRIK1_0001
chr1:105816713|105847376	1	105816713	105847376	exon	ENSGALG00000015842.5	gal-TIAM1_0006
chr1:105818961|105860094	1	105818961	105860094	exon	ENSGALG00000015842.5	gal-TIAM1_0005
chr1:10591124|10637500	1	10591124	10637500	exon	ENSGALG00000008486.9	gal-CACNA2D1_0007
chr1:106011782|106035427	1	106011782	106035427	exon	ENSGALG00000033965.2	gal-SCAF4_0003
chr1:106017571|106035427	1	106017571	106035427	exon	ENSGALG00000033965.2	gal-SCAF4_0001
chr1:106032266|106035427	1	106032266	106035427	exon	ENSGALG00000033965.2	gal-SCAF4_0002
chr1:106250049|106254317	1	106250049	106254317	exon	ENSGALG00000015887.7	gal-URB1_0001
chr1:106389468|106396674	1	106389468	106396674	exon	ENSGALG00000034317.2	gal-SYNJ1_0001
chr1:106433553|106438849	1	106433553	106438849	exon	ENSGALG00000036833.2	gal-PAXBP1_0001
chr1:106621802|106623941	1	106621802	106623941	exon	ENSGALG00000030363.2	gal-IFNAR1_0001
chr1:106708343|106714594	1	106708343	106714594	exon	ENSGALG00000037076.2	gal-GART_0001
chr1:106894293|106907881	1	106894293	106907881	exon	ENSGALG00000036677.2	gal-ITSN1_0007
chr1:106907760|106916393	1	106907760	106916393	exon	ENSGALG00000036677.2	gal-ITSN1_0005
chr1:107254219|107258625	1	107254219	107258625	exon	ENSGALG00000016014.6	gal-RCAN1_0001
chr1:107931034|107936546	1	107931034	107936546	exon	ENSGALG00000016036.6	gal-DOPEY2_0001
chr1:107978649|107987427	1	107978649	107987427	exon	ENSGALG00000036556.3	gal-MORC3_0009
chr1:107981278|107987427	1	107981278	107987427	exon	ENSGALG00000036556.3	gal-MORC3_0016
chr1:107981313|107986514	1	107981313	107986514	exon	ENSGALG00000036556.3	gal-MORC3_0012
chr1:107982555|107987427	1	107982555	107987427	exon	ENSGALG00000036556.3	gal-MORC3_0011
chr1:107983051|107986514	1	107983051	107986514	exon	ENSGALG00000036556.3	gal-MORC3_0005
chr1:107985166|107987427	1	107985166	107987427	exon	ENSGALG00000036556.3	gal-MORC3_0007
chr1:107987330|107994422	1	107987330	107994422	exon	ENSGALG00000036556.3	gal-MORC3_0017
chr1:108281495|108281766	1	108281495	108281766	exon	ENSGALG00000016047.6	gal-HLCS_0007
chr1:108281495|108315001	1	108281495	108315001	exon	ENSGALG00000016047.6	gal-HLCS_0001
chr1:108309948|108315001	1	108309948	108315001	exon	ENSGALG00000016047.6	gal-HLCS_0003
chr1:108470896|108502723	1	108470896	108502723	exon	ENSGALG00000016053.4	gal-DYRK1A_0002
chr1:10851627|10855252	1	10851627	10855252	exon	ENSGALG00000033974.2	gal-HGF_0001
chr1:108593227|108594147	1	108593227	108594147	exon	ENSGALG00000016054.6	gal-KCNJ6_0001
chr1:109261884|109262563	1	109261884	109262563	exon	ENSGALG00000016062.5	gal-PSMG1_0003
chr1:109296531|109300880	1	109296531	109300880	exon	ENSGALG00000016065.6	gal-BRWD1_0004
chr1:109603767|109612777	1	109603767	109612777	exon	ENSGALG00000016138.6	gal-DSCAM_0005
chr1:109609177|109645484	1	109609177	109645484	exon	ENSGALG00000016138.6	gal-DSCAM_0012
chr1:109613388|109645484	1	109613388	109645484	exon	ENSGALG00000016138.6	gal-DSCAM_0006
chr1:109669908|109741344	1	109669908	109741344	exon	ENSGALG00000016138.6	gal-DSCAM_0003
chr1:109855799|109943158	1	109855799	109943158	intron	ENSGALG00000016138.6	gal-DSCAM_0022
chr1:109937901|109943158	1	109937901	109943158	exon	ENSGALG00000016138.6	gal-DSCAM_0001
chr1:109937901|110018514	1	109937901	110018514	exon	ENSGALG00000016138.6	gal-DSCAM_0021
chr1:110187292|110198570	1	110187292	110198570	exon	ENSGALG00000034932.2	gal-BACE2_0003
chr1:110187292|110207517	1	110187292	110207517	exon	ENSGALG00000034932.2	gal-BACE2_0001
chr1:110195264|110207517	1	110195264	110207517	exon	ENSGALG00000034932.2	gal-BACE2_0002
chr1:110246379|110247626	1	110246379	110247626	exon	ENSGALG00000016142.7	gal-MX1_0001
chr1:110246379|110251475	1	110246379	110251475	exon	ENSGALG00000016142.7	gal-MX1_0003
chr1:110474221|110480252	1	110474221	110480252	intron	ENSGALG00000016147.6	gal-ZBTB21_0001
chr1:110936342|110946524	1	110936342	110946524	exon	ENSGALG00000016191.6	gal-PKNOX1_0001
chr1:110942439|110946524	1	110942439	110946524	exon	ENSGALG00000016191.6	gal-PKNOX1_0002
chr1:111602091|111610322	1	111602091	111610322	exon	ENSGALG00000022804.4	gal-ENSGALG00000022804_0004
chr1:111602091|111610883	1	111602091	111610883	exon	ENSGALG00000022804.4	gal-ENSGALG00000022804_0005
chr1:111602091|111615205	1	111602091	111615205	exon	ENSGALG00000022804.4	gal-ENSGALG00000022804_0007
chr1:111704576|111706961	1	111704576	111706961	exon	ENSGALG00000031637.2	gal-ICOSLG_0001
chr1:112201359|112264499	1	112201359	112264499	exon	ENSGALG00000016217.5	gal-KDM6A_0007
chr1:112219977|112264499	1	112219977	112264499	exon	ENSGALG00000016217.5	gal-KDM6A_0001
chr1:112611099|112614314	1	112611099	112614314	exon	ENSGALG00000016224.6	gal-MAOA_0001
chr1:112614155|112617530	1	112614155	112617530	exon	ENSGALG00000016224.6	gal-MAOA_0004
chr1:112615519|112617530	1	112615519	112617530	exon	ENSGALG00000016224.6	gal-MAOA_0002
chr1:113149681|113171619	1	113149681	113171619	exon	ENSGALG00000042400.2	gal-CASK_0012
chr1:113149681|113182090	1	113149681	113182090	exon	ENSGALG00000042400.2	gal-CASK_0004
chr1:113149681|113205531	1	113149681	113205531	exon	ENSGALG00000042400.2	gal-CASK_0013
chr1:113149681|113223787	1	113149681	113223787	exon	ENSGALG00000042400.2	gal-CASK_0021
chr1:113149681|113236693	1	113149681	113236693	exon	ENSGALG00000042400.2	gal-CASK_0014
chr1:113171514|113182090	1	113171514	113182090	exon	ENSGALG00000042400.2	gal-CASK_0015
chr1:113433046|113456709	1	113433046	113456709	exon	ENSGALG00000016236.6	gal-USP9X_0007
chr1:113437725|113456709	1	113437725	113456709	exon	ENSGALG00000016236.6	gal-USP9X_0008
chr1:113454634|113456709	1	113454634	113456709	exon	ENSGALG00000016236.6	gal-USP9X_0006
chr1:114082078|114092707	1	114082078	114092707	exon	ENSGALG00000016251.6	gal-TSPAN7_0001
chr1:114086808|114092707	1	114086808	114092707	exon	ENSGALG00000016251.6	gal-TSPAN7_0002
chr1:114287221|114291635	1	114287221	114291635	exon	ENSGALG00000036284.2	gal-RPGR_0001
chr1:114590549|114594623	1	114590549	114594623	exon	ENSGALG00000016266.6	gal-PRRG1_0001
chr1:114765327|114769736	1	114765327	114769736	exon	ENSGALG00000016268.7	gal-C1HXORF22_0001
chr1:114936276|114957773	1	114936276	114957773	exon	ENSGALG00000016268.7	gal-CXORF30_0001
chr1:114944259|114957773	1	114944259	114957773	exon	ENSGALG00000016268.7	gal-CXORF30_0002
chr1:114944259|114982821	1	114944259	114982821	exon	ENSGALG00000016268.7	gal-CXORF30_0003
chr1:116011141|116019624	1	116011141	116019624	exon	ENSGALG00000016284.6	gal-TAB3_0001
chr1:1169397|1179051	1	1169397	1179051	exon	ENSGALG00000035085.2,ENSGALG00000029341.2	gal-PPP6R2_0003
chr1:117528217|117557663	1	117528217	117557663	exon	ENSGALG00000016288.6	gal-IL1RAPL1_0004
chr1:117698650|117797148	1	117698650	117797148	exon	ENSGALG00000016288.6	gal-IL1RAPL1_0010
chr1:117794898|117797148	1	117794898	117797148	exon	ENSGALG00000016288.6	gal-IL1RAPL1_0002
chr1:117794898|117860240	1	117794898	117860240	exon	ENSGALG00000016288.6	gal-IL1RAPL1_0001
chr1:1181499|1182099	1	1181499	1182099	exon	ENSGALG00000029341.2	gal-PPP6R2_0002
chr1:119315468|119376476	1	119315468	119376476	exon	ENSGALG00000016312.6	gal-POLA1_0007
chr1:119374484|119392316	1	119374484	119392316	exon	ENSGALG00000016312.6	gal-POLA1_0008
chr1:119527639|119532724	1	119527639	119532724	exon	ENSGALG00000016323.5	gal-PDK3_0003
chr1:119591658|119594127	1	119591658	119594127	exon	ENSGALG00000016326.6	gal-ENSGALG00000016326_0001
chr1:119630547|119631662	1	119630547	119631662	exon	ENSGALG00000016327.6	gal-ZFX_0001
chr1:119678701|119679412	1	119678701	119679412	exon	ENSGALG00000054564.1	gal-KLHL15_0001
chr1:119708647|119717087	1	119708647	119717087	exon	ENSGALG00000016345.6	gal-APOO_0001
chr1:120194296|120196463	1	120194296	120196463	exon	ENSGALG00000050891.1	gal-intergenic_004286
chr1:120194296|120203068	1	120194296	120203068	intron	ENSGALG00000050891.1	gal-intergenic_008725
chr1:120438247|120445792	1	120438247	120445792	exon	ENSGALG00000016379.7	gal-SMS_0008
chr1:120438247|120453635	1	120438247	120453635	exon	ENSGALG00000016379.7	gal-SMS_0003
chr1:120652134|120684898	1	120652134	120684898	exon	ENSGALG00000016391.6	gal-CNKSR2_0003
chr1:120652134|120694773	1	120652134	120694773	exon	ENSGALG00000016391.6	gal-CNKSR2_0005
chr1:120654610|120684898	1	120654610	120684898	exon	ENSGALG00000016391.6	gal-CNKSR2_0028
chr1:120677479|120684898	1	120677479	120684898	exon	ENSGALG00000016391.6	gal-CNKSR2_0020
chr1:120677479|120709316	1	120677479	120709316	exon	ENSGALG00000016391.6	gal-CNKSR2_0002
chr1:120677479|120714037	1	120677479	120714037	exon	ENSGALG00000016391.6	gal-CNKSR2_0010
chr1:120694627|120714037	1	120694627	120714037	exon	ENSGALG00000016391.6	gal-CNKSR2_0015
chr1:120720572|120759094	1	120720572	120759094	exon	ENSGALG00000016391.6	gal-CNKSR2_0027
chr1:120732806|120759094	1	120732806	120759094	exon	ENSGALG00000016391.6	gal-CNKSR2_0022
chr1:121356060|121365517	1	121356060	121365517	exon	ENSGALG00000016418.7	gal-CXorf23_0001
chr1:121356060|121375258	1	121356060	121375258	exon	ENSGALG00000016418.7	gal-CXorf23_0003
chr1:121406998|121461525	1	121406998	121461525	exon	ENSGALG00000016420.6	gal-SH3KBP1_0002
chr1:121527583|121556957	1	121527583	121556957	exon	ENSGALG00000016420.6	gal-SH3KBP1_0008
chr1:121647112|121652246	1	121647112	121652246	exon	ENSGALG00000016426.6	gal-MAP3K15_0003
chr1:121647112|121690804	1	121647112	121690804	exon	ENSGALG00000016426.6	gal-MAP3K15_0005
chr1:121688950|121690804	1	121688950	121690804	exon	ENSGALG00000016426.6	gal-MAP3K15_0002
chr1:121938675|121941051	1	121938675	121941051	exon	ENSGALG00000016529.6	gal-CDKL5_0011
chr1:121995714|121996454	1	121995714	121996454	exon	ENSGALG00000016529.6	gal-CDKL5_0009
chr1:122078244|122100141	1	122078244	122100141	exon	ENSGALG00000016537.6	gal-SCML2_0002
chr1:122088362|122093987	1	122088362	122093987	exon	ENSGALG00000016537.6	gal-SCML2_0006
chr1:122088362|122100141	1	122088362	122100141	exon	ENSGALG00000016537.6	gal-SCML2_0001
chr1:122093753|122100141	1	122093753	122100141	exon	ENSGALG00000016537.6	gal-SCML2_0003
chr1:122329055|122330620	1	122329055	122330620	exon	ENSGALG00000016541.6	gal-BEND2_0001
chr1:122360621|122375431	1	122360621	122375431	exon	ENSGALG00000016543.6	gal-NHS_0002
chr1:122371109|122375431	1	122371109	122375431	exon	ENSGALG00000016543.6	gal-NHS_0001
chr1:1225354|1236489	1	1225354	1236489	exon	ENSGALG00000043178.2	gal-SBF1_0001
chr1:12258643|12325548	1	12258643	12325548	exon	ENSGALG00000038834.2	gal-MAGI2_0006
chr1:12312937|12325548	1	12312937	12325548	exon	ENSGALG00000038834.2	gal-MAGI2_0013
chr1:123221849|123231878	1	123221849	123231878	exon	ENSGALG00000016551.7	gal-AC025048_0001
chr1:123230432|123231878	1	123230432	123231878	exon	ENSGALG00000016551.7	gal-AC025048_0003
chr1:123700907|123704485	1	123700907	123704485	exon	ENSGALG00000016568.7	gal-MOSPD2_0003
chr1:123788536|123865851	1	123788536	123865851	exon	ENSGALG00000016571.6	gal-GLRA2_0003
chr1:123839699|123844167	1	123839699	123844167	exon	ENSGALG00000016571.6	gal-GLRA2_0004
chr1:123839699|123865851	1	123839699	123865851	exon	ENSGALG00000016571.6	gal-GLRA2_0001
chr1:123858620|123865851	1	123858620	123865851	exon	ENSGALG00000016571.6	gal-GLRA2_0002
chr1:123996464|123998020	1	123996464	123998020	intergenic	NA	gal-intergenic_008100
chr1:12401670|12411270	1	12401670	12411270	exon	ENSGALG00000038834.2	gal-MAGI2_0001
chr1:124310395|124319751	1	124310395	124319751	exon	ENSGALG00000016576.6	gal-OFD1_0003
chr1:124311600|124312877	1	124311600	124312877	exon	ENSGALG00000016576.6	gal-OFD1_0001
chr1:12467188|12497307	1	12467188	12497307	exon	ENSGALG00000038834.2	gal-MAGI2_0009
chr1:12467188|12517210	1	12467188	12517210	exon	ENSGALG00000038834.2	gal-MAGI2_0010
chr1:12487067|12497307	1	12487067	12497307	exon	ENSGALG00000038834.2	gal-MAGI2_0002
chr1:12497059|12517210	1	12497059	12517210	exon	ENSGALG00000038834.2	gal-MAGI2_0021
chr1:124998485|125000961	1	124998485	125000961	exon	ENSGALG00000033541.2	gal-FRMPD4_0001
chr1:124998485|125050288	1	124998485	125050288	exon	ENSGALG00000033541.2	gal-FRMPD4_0003
chr1:12508822|12517210	1	12508822	12517210	exon	ENSGALG00000038834.2	gal-MAGI2_0005
chr1:125373510|125377656	1	125373510	125377656	exon	ENSGALG00000041433.3	gal-MSL3_0002
chr1:125373510|125382623	1	125373510	125382623	exon	ENSGALG00000041433.3	gal-MSL3_0001
chr1:125707007|125714997	1	125707007	125714997	exon	ENSGALG00000016602.5	gal-ARHGAP6_0003
chr1:12586178|12601700	1	12586178	12601700	exon	ENSGALG00000008335.7	gal-PHTF2_0013
chr1:126221966|126222567	1	126221966	126222567	exon	ENSGALG00000016607.5	gal-CLCN4_0001
chr1:126267032|126299787	1	126267032	126299787	exon	ENSGALG00000034834.2	gal-WWC3_0011
chr1:126275964|126294848	1	126275964	126294848	exon	ENSGALG00000034834.2	gal-WWC3_0022
chr1:126275964|126299787	1	126275964	126299787	exon	ENSGALG00000034834.2	gal-WWC3_0005
chr1:126282968|126299787	1	126282968	126299787	exon	ENSGALG00000034834.2	gal-WWC3_0012
chr1:126421508|126456504	1	126421508	126456504	exon	ENSGALG00000030802.2	gal-SHROOM2_0001
chr1:12660856|12664402	1	12660856	12664402	exon	ENSGALG00000008328.6	gal-RSBN1L_0004
chr1:127113228|127130162	1	127113228	127130162	exon	ENSGALG00000035266.2	gal-ANOS1_0001
chr1:127140693|127147754	1	127140693	127147754	exon	ENSGALG00000035266.2	gal-ANOS1_0002
chr1:12727632|12750283	1	12727632	12750283	exon	ENSGALG00000051957.1	gal-PTPN12_0006
chr1:12735574|12750283	1	12735574	12750283	exon	ENSGALG00000051957.1	gal-PTPN12_0005
chr1:12744004|12750283	1	12744004	12750283	exon	ENSGALG00000051957.1	gal-PTPN12_0004
chr1:127748717|127761517	1	127748717	127761517	intron	ENSGALG00000016622.6	gal-STS_0010
chr1:127750753|127814490	1	127750753	127814490	exon	ENSGALG00000016622.6	gal-STS_0023
chr1:127753600|127814490	1	127753600	127814490	exon	ENSGALG00000016622.6	gal-STS_0007
chr1:127785702|127814490	1	127785702	127814490	intron	ENSGALG00000016622.6	gal-STS_0002
chr1:127785717|127814451	1	127785717	127814451	exon	ENSGALG00000016622.6	gal-STS_0004
chr1:127785717|127814490	1	127785717	127814490	exon	ENSGALG00000016622.6	gal-STS_0001
chr1:127792963|127814490	1	127792963	127814490	exon	ENSGALG00000016622.6	gal-STS_0003
chr1:127798438|127803720	1	127798438	127803720	exon	ENSGALG00000016622.6	gal-STS_0008
chr1:127798438|127814490	1	127798438	127814490	exon	ENSGALG00000016622.6	gal-STS_0005
chr1:127848379|127858271	1	127848379	127858271	intron	ENSGALG00000040388.2	gal-PUDP_0002
chr1:127850222|127858271	1	127850222	127858271	exon	ENSGALG00000040388.2	gal-PUDP_0001
chr1:127889781|127906945	1	127889781	127906945	intron	ENSGALG00000052885.1	gal-PUDP_0004
chr1:127889781|127908414	1	127889781	127908414	intron	ENSGALG00000052885.1	gal-PUDP_0005
chr1:128225380|128245562	1	128225380	128245562	exon	ENSGALG00000016628.7	gal-NLGN4X_0006
chr1:128227433|128245562	1	128227433	128245562	intron	ENSGALG00000016628.7	gal-NLGN4X_0003
chr1:128227458|128245562	1	128227458	128245562	exon	ENSGALG00000016628.7	gal-NLGN4X_0001
chr1:128227458|128299610	1	128227458	128299610	exon	ENSGALG00000025476.2,ENSGALG00000016628.7	gal-MIR1397_0002
chr1:12828088|12836059	1	12828088	12836059	exon	ENSGALG00000008312.7	gal-GSAP_0001
chr1:128299458|128355355	1	128299458	128355355	exon	ENSGALG00000016628.7	gal-NLGN4X_0008
chr1:12940918|12963109	1	12940918	12963109	exon	ENSGALG00000008301.6	gal-FAM185A_0003
chr1:12940918|12965312	1	12940918	12965312	exon	ENSGALG00000008301.6	gal-FAM185A_0002
chr1:129457528|129467273	1	129457528	129467273	exon	ENSGALG00000042759.2	gal-PRKX_0003
chr1:129988604|130018676	1	129988604	130018676	exon	ENSGALG00000016681.7	gal-DHRSX_0003
chr1:130018569|130086988	1	130018569	130086988	exon	ENSGALG00000016681.7	gal-DHRSX_0001
chr1:13042379|13049464	1	13042379	13049464	exon	ENSGALG00000053565.1	gal-FBXL13_0001
chr1:130427717|130437751	1	130427717	130437751	exon	ENSGALG00000016689.7	gal-ASMTL_0006
chr1:130466378|130493459	1	130466378	130493459	exon	ENSGALG00000016693.5,ENSGALG00000046156.2	gal-ENSGALG00000016693_0001
chr1:130591374|130598668	1	130591374	130598668	exon	ENSGALG00000045814.2	gal-ENSGALG00000016696_0002
chr1:130592124|130598668	1	130592124	130598668	exon	ENSGALG00000045814.2	gal-ENSGALG00000016696_0003
chr1:130593319|130598668	1	130593319	130598668	exon	ENSGALG00000045814.2	gal-ENSGALG00000016696_0001
chr1:131377550|131381648	1	131377550	131381648	exon	ENSGALG00000016721.5	gal-PLCXD1_0001
chr1:131448646|131467618	1	131448646	131467618	intron	ENSGALG00000016727.6	gal-JADE3_0010
chr1:131466425|131467618	1	131466425	131467618	intergenic	NA	gal-JADE3_0001
chr1:131466425|131482379	1	131466425	131482379	intergenic	NA	gal-JADE3_0003
chr1:131466425|131514775	1	131466425	131514775	intron	ENSGALG00000016728.6	gal-RP2_0004
chr1:13150880|13164126	1	13150880	13164126	exon	ENSGALG00000008222.5	gal-SLC26A5_0004
chr1:13156973|13164126	1	13156973	13164126	exon	ENSGALG00000008222.5	gal-SLC26A5_0003
chr1:131577454|131578220	1	131577454	131578220	exon	ENSGALG00000016734.6	gal-SLC9A7_0003
chr1:131577454|131596037	1	131577454	131596037	exon	ENSGALG00000016734.6	gal-SLC9A7_0001
chr1:131581725|131596037	1	131581725	131596037	intron	ENSGALG00000016734.6	gal-SLC9A7_0004
chr1:131581735|131596037	1	131581735	131596037	exon	ENSGALG00000016734.6	gal-SLC9A7_0002
chr1:131701902|131728896	1	131701902	131728896	exon	ENSGALG00000016736.6	gal-CYFIP1_0008
chr1:131703278|131743854	1	131703278	131743854	exon	ENSGALG00000016736.6	gal-CYFIP1_0005
chr1:131905878|131906706	1	131905878	131906706	intergenic	NA	gal-HERC2_0002
chr1:133189234|133200000	1	133189234	133200000	exon	ENSGALG00000034944.2	gal-UBE3A_0005
chr1:133189234|133214707	1	133189234	133214707	exon	ENSGALG00000034944.2	gal-UBE3A_0006
chr1:133196808|133214707	1	133196808	133214707	exon	ENSGALG00000034944.2	gal-UBE3A_0008
chr1:133209100|133214707	1	133209100	133214707	exon	ENSGALG00000034944.2	gal-UBE3A_0001
chr1:133431376|133434833	1	133431376	133434833	exon	ENSGALG00000037353.3	gal-TMEM131_0002
chr1:133437235|133438576	1	133437235	133438576	exon	ENSGALG00000037353.3	gal-TMEM131_0003
chr1:133525566|133529585	1	133525566	133529585	exon	ENSGALG00000029709.2	gal-INPP4A_0002
chr1:133527405|133532342	1	133527405	133532342	exon	ENSGALG00000029709.2	gal-INPP4A_0004
chr1:133555548|133561055	1	133555548	133561055	intron	ENSGALG00000029709.2	gal-intergenic_000216
chr1:133633956|133635457	1	133633956	133635457	exon	ENSGALG00000030780.2	gal-MGAT4A_0005
chr1:133644361|133647241	1	133644361	133647241	exon	ENSGALG00000030780.2	gal-MGAT4A_0004
chr1:133659731|133664911	1	133659731	133664911	exon	ENSGALG00000030780.2	gal-MGAT4A_0003
chr1:133813948|133816067	1	133813948	133816067	exon	ENSGALG00000016760.6	gal-RP11-38C17_0002
chr1:133814774|133816067	1	133814774	133816067	exon	ENSGALG00000016760.6	gal-RP11-38C17_0001
chr1:133852291|133854908	1	133852291	133854908	exon	ENSGALG00000032090.2	gal-TXNDC9_0001
chr1:133852291|133857706	1	133852291	133857706	exon	ENSGALG00000032090.2	gal-TXNDC9_0002
chr1:133893390|133916058	1	133893390	133916058	exon	ENSGALG00000016766.7	gal-REV1_0004
chr1:133974983|133978435	1	133974983	133978435	exon	ENSGALG00000016767.6	gal-ENSGALG00000016767_0008
chr1:134240756|134246232	1	134240756	134246232	exon	ENSGALG00000016767.6	gal-ENSGALG00000016767_0001
chr1:134354987|134370359	1	134354987	134370359	intron	ENSGALG00000016768.6,ENSGALG00000028049.2	gal-LONRF2_0005
chr1:134365072|134370359	1	134365072	134370359	exon	ENSGALG00000016768.6	gal-LONRF2_0004
chr1:134619433|134636625	1	134619433	134636625	exon	ENSGALG00000016774.6	gal-NPAS2_0001
chr1:134883830|134888249	1	134883830	134888249	intron	ENSGALG00000025365.2	gal-MAP4K4_0029
chr1:134996874|135001420	1	134996874	135001420	exon	ENSGALG00000016781.6	gal-MAP4K4_0011
chr1:135003410|135008666	1	135003410	135008666	exon	ENSGALG00000016781.6	gal-MAP4K4_0001
chr1:135120215|135128182	1	135120215	135128182	exon	ENSGALG00000043044.2	gal-IL1R1_0001
chr1:135129081|135144363	1	135129081	135144363	exon	ENSGALG00000043044.2,ENSGALG00000030526.2	gal-IL1RL2_0003
chr1:135138720|135141105	1	135138720	135141105	exon	ENSGALG00000030526.2	gal-IL1RL2_0001
chr1:135138720|135144363	1	135138720	135144363	exon	ENSGALG00000030526.2	gal-IL1RL2_0002
chr1:13534912|13539265	1	13534912	13539265	exon	ENSGALG00000008175.5	gal-ORC5_0001
chr1:13534912|13551969	1	13534912	13551969	exon	ENSGALG00000008175.5	gal-ORC5_0004
chr1:13550906|13551969	1	13550906	13551969	exon	ENSGALG00000008175.5	gal-ORC5_0002
chr1:136399572|136404650	1	136399572	136404650	exon	ENSGALG00000016795.4	gal-TGFBRAP1_0002
chr1:136399572|136404669	1	136399572	136404669	intron	ENSGALG00000016795.4	gal-TGFBRAP1_0001
chr1:136408813|136414467	1	136408813	136414467	exon	ENSGALG00000016795.4	gal-TGFBRAP1_0004
chr1:136415510|136422429	1	136415510	136422429	exon	ENSGALG00000016795.4	gal-TGFBRAP1_0005
chr1:136651351|136652072	1	136651351	136652072	exon	ENSGALG00000016799.6	gal-NCK2_0003
chr1:136651351|136660190	1	136651351	136660190	exon	ENSGALG00000016799.6	gal-NCK2_0004
chr1:136740624|136756352	1	136740624	136756352	exon	ENSGALG00000016801.6	gal-UXS1_0013
chr1:136965694|136969885	1	136965694	136969885	exon	ENSGALG00000016803.6	gal-ST6GAL2_0001
chr1:136965694|136975242	1	136965694	136975242	exon	ENSGALG00000016803.6	gal-ST6GAL2_0002
chr1:137498445|137502357	1	137498445	137502357	exon	ENSGALG00000016806.7	gal-GCC2_0005
chr1:1377308|1380616	1	1377308	1380616	exon	ENSGALG00000032868.2	gal-AHCYL2_0003
chr1:138072544|138079222	1	138072544	138079222	exon	ENSGALG00000016810.6	gal-SH3RF3_0001
chr1:1381674|1383750	1	1381674	1383750	exon	ENSGALG00000032868.2	gal-AHCYL2_0004
chr1:1382337|1388528	1	1382337	1388528	exon	ENSGALG00000032868.2	gal-AHCYL2_0002
chr1:138296798|138298467	1	138296798	138298467	exon	ENSGALG00000016816.6	gal-CDC16_0003
chr1:138296798|138298547	1	138296798	138298547	intron	ENSGALG00000016816.6	gal-CDC16_0002
chr1:138383794|138408298	1	138383794	138408298	exon	ENSGALG00000016817.6	gal-RASA3_0003
chr1:138383794|138455780	1	138383794	138455780	exon	ENSGALG00000016817.6	gal-RASA3_0018
chr1:138395577|138421198	1	138395577	138421198	exon	ENSGALG00000016817.6	gal-RASA3_0004
chr1:138462792|138470033	1	138462792	138470033	exon	ENSGALG00000016817.6	gal-RASA3_0005
chr1:138464415|138470033	1	138464415	138470033	exon	ENSGALG00000016817.6	gal-RASA3_0015
chr1:138533989|138538384	1	138533989	138538384	exon	ENSGALG00000016820.6	gal-GAS6_0001
chr1:138650055|138662885	1	138650055	138662885	exon	ENSGALG00000016823.6	gal-TFDP1_0003
chr1:138698970|138707373	1	138698970	138707373	exon	ENSGALG00000016824.6	gal-TMCO3_0001
chr1:138732763|138744663	1	138732763	138744663	exon	ENSGALG00000029145.3	gal-DCUN1D2_0001
chr1:138732763|138748888	1	138732763	138748888	exon	ENSGALG00000029145.3	gal-DCUN1D2_0004
chr1:138810201|138816767	1	138810201	138816767	exon	ENSGALG00000016828.7	gal-GRTP1_0001
chr1:138839813|138841677	1	138839813	138841677	exon	ENSGALG00000037697.3	gal-LAMP1_0001
chr1:1389132|1390299	1	1389132	1390299	exon	ENSGALG00000032868.2	gal-AHCYL2_0005
chr1:139005712|139011884	1	139005712	139011884	exon	ENSGALG00000016834.6	gal-MCF2L_0001
chr1:139130749|139135242	1	139130749	139135242	exon	ENSGALG00000041644.2	gal-ATP11A_0004
chr1:13919882|13927943	1	13919882	13927943	exon	ENSGALG00000008167.6	gal-KMT2E_0001
chr1:13924984|13926901	1	13924984	13926901	exon	ENSGALG00000008167.6	gal-KMT2E_0002
chr1:13924984|13927943	1	13924984	13927943	exon	ENSGALG00000008167.6	gal-KMT2E_0008
chr1:13924984|13931746	1	13924984	13931746	exon	ENSGALG00000008167.6	gal-KMT2E_0009
chr1:139521412|139533239	1	139521412	139533239	exon	ENSGALG00000016837.7	gal-MYO16_0008
chr1:139530498|139584779	1	139530498	139584779	exon	ENSGALG00000016837.7	gal-MYO16_0019
chr1:13956348|13957195	1	13956348	13957195	intergenic	NA	gal-SRPK2_0005
chr1:139567468|139579696	1	139567468	139579696	intron	ENSGALG00000016837.7	gal-MYO16_0020
chr1:139567468|139584779	1	139567468	139584779	exon	ENSGALG00000016837.7	gal-MYO16_0010
chr1:139610485|139658260	1	139610485	139658260	exon	ENSGALG00000016837.7	gal-MYO16_0063
chr1:139648226|139676673	1	139648226	139676673	exon	ENSGALG00000016837.7	gal-MYO16_0004
chr1:139690705|139713558	1	139690705	139713558	exon	ENSGALG00000016837.7	gal-MYO16_0012
chr1:14019678|14023709	1	14019678	14023709	intergenic	NA	gal-SRPK2_0016
chr1:140460128|140463470	1	140460128	140463470	exon	ENSGALG00000016845.6	gal-CARKD_0003
chr1:140460128|140475988	1	140460128	140475988	exon	ENSGALG00000016845.6	gal-CARKD_0007
chr1:140460128|140493913	1	140460128	140493913	exon	ENSGALG00000016845.6	gal-CARKD_0005
chr1:140513958|140532485	1	140513958	140532485	exon	ENSGALG00000016847.6	gal-CARS2_0012
chr1:140513958|140535613	1	140513958	140535613	exon	ENSGALG00000016847.6,ENSGALG00000025357.2	gal-CARS2_0003
chr1:140522193|140535613	1	140522193	140535613	exon	ENSGALG00000016847.6,ENSGALG00000025357.2	gal-CARS2_0001
chr1:140685699|140691749	1	140685699	140691749	exon	ENSGALG00000031009.2	gal-ARHGEF7_0009
chr1:140685699|140697474	1	140685699	140697474	exon	ENSGALG00000031009.2	gal-ARHGEF7_0011
chr1:140685699|140711285	1	140685699	140711285	exon	ENSGALG00000031009.2	gal-ARHGEF7_0012
chr1:14138993|14139234	1	14138993	14139234	exon	ENSGALG00000008123.6	gal-RINT1_0004
chr1:14145605|14148966	1	14145605	14148966	exon	ENSGALG00000008123.6	gal-RINT1_0003
chr1:141946901|141951341	1	141946901	141951341	intergenic	NA	gal-intergenic_000467
chr1:141946944|141951341	1	141946944	141951341	intergenic	NA	gal-intergenic_000499
chr1:14297273|14314219	1	14297273	14314219	intron	ENSGALG00000052028.1	gal-CDHR3_0001
chr1:1440884|1457265	1	1440884	1457265	exon	ENSGALG00000040060.2	gal-NRF1_0001
chr1:144212535|144218709	1	144212535	144218709	exon	ENSGALG00000016861.6	gal-BIVM_0001
chr1:144233658|144237079	1	144233658	144237079	exon	ENSGALG00000016862.6	gal-KDELC1_0001
chr1:144295109|144297954	1	144295109	144297954	exon	ENSGALG00000016865.6	gal-TPP2_0003
chr1:1443220|1446349	1	1443220	1446349	exon	ENSGALG00000040060.2	gal-NRF1_0002
chr1:144690123|144700069	1	144690123	144700069	exon	ENSGALG00000016866.6	gal-FGF14_0001
chr1:144950412|144953351	1	144950412	144953351	exon	ENSGALG00000016868.7	gal-NALCN_0008
chr1:144950412|144972549	1	144950412	144972549	exon	ENSGALG00000016868.7	gal-NALCN_0015
chr1:145020060|145023167	1	145020060	145023167	exon	ENSGALG00000016868.7	gal-NALCN_0004
chr1:145105190|145106745	1	145105190	145106745	exon	ENSGALG00000016868.7	gal-NALCN_0003
chr1:145123371|145144982	1	145123371	145144982	exon	ENSGALG00000016868.7	gal-NALCN_0020
chr1:145136027|145144982	1	145136027	145144982	exon	ENSGALG00000016868.7	gal-NALCN_0005
chr1:145143033|145144982	1	145143033	145144982	exon	ENSGALG00000016868.7	gal-NALCN_0016
chr1:14541326|14548253	1	14541326	14548253	exon	ENSGALG00000008081.6	gal-PIK3CG_0014
chr1:145421682|145431145	1	145421682	145431145	exon	ENSGALG00000016872.7	gal-PCCA_0016
chr1:14547865|14560101	1	14547865	14560101	exon	ENSGALG00000008081.6	gal-PIK3CG_0003
chr1:14551425|14564237	1	14551425	14564237	exon	ENSGALG00000008081.6	gal-PIK3CG_0002
chr1:145518627|145590779	1	145518627	145590779	exon	ENSGALG00000016872.7	gal-PCCA_0023
chr1:145549128|145566456	1	145549128	145566456	exon	ENSGALG00000016872.7	gal-PCCA_0004
chr1:145549128|145576897	1	145549128	145576897	exon	ENSGALG00000016872.7	gal-PCCA_0028
chr1:145549128|145590779	1	145549128	145590779	exon	ENSGALG00000016872.7	gal-PCCA_0009
chr1:145576747|145590779	1	145576747	145590779	exon	ENSGALG00000016872.7	gal-PCCA_0017
chr1:145646170|145647831	1	145646170	145647831	exon	ENSGALG00000016872.7	gal-PCCA_0022
chr1:145940163|145941181	1	145940163	145941181	intron	ENSGALG00000016878.5	gal-TM9SF2_0002
chr1:146001053|146012722	1	146001053	146012722	exon	ENSGALG00000016880.7	gal-UBAC2_0004
chr1:146001053|146070160	1	146001053	146070160	exon	ENSGALG00000016880.7	gal-GPR18_0001
chr1:146010708|146012722	1	146010708	146012722	exon	ENSGALG00000016880.7	gal-UBAC2_0001
chr1:146010708|146070160	1	146010708	146070160	exon	ENSGALG00000016880.7	gal-GPR18_0002
chr1:146066692|146070160	1	146066692	146070160	exon	ENSGALG00000016880.7	gal-UBAC2_0002
chr1:146066696|146070160	1	146066696	146070160	exon	ENSGALG00000016880.7	gal-UBAC2_0003
chr1:146066734|146070160	1	146066734	146070160	exon	ENSGALG00000016880.7	gal-UBAC2_0005
chr1:146189490|146193790	1	146189490	146193790	exon	ENSGALG00000016883.6	gal-DOCK9_0003
chr1:146220820|146225680	1	146220820	146225680	exon	ENSGALG00000016883.6	gal-DOCK9_0015
chr1:146224314|146228955	1	146224314	146228955	intron	ENSGALG00000016883.6	gal-DOCK9_0045
chr1:146291721|146303073	1	146291721	146303073	exon	ENSGALG00000054808.1,ENSGALG00000016885.6	gal-STK24_0005
chr1:146316666|146327773	1	146316666	146327773	exon	ENSGALG00000016885.6	gal-STK24_0003
chr1:146324030|146327773	1	146324030	146327773	exon	ENSGALG00000016885.6	gal-STK24_0006
chr1:146362646|146366958	1	146362646	146366958	exon	ENSGALG00000016886.6	gal-FARP1_0002
chr1:146498059|146498254	1	146498059	146498254	exon	ENSGALG00000016886.6	gal-FARP1_0003
chr1:146561263|146573551	1	146561263	146573551	intron	ENSGALG00000032430.2	gal-IPO5_0001
chr1:146576149|146584441	1	146576149	146584441	exon	ENSGALG00000032430.2	gal-IPO5_0002
chr1:146833025|146833858	1	146833025	146833858	exon	ENSGALG00000016890.7	gal-MBNL2_0003
chr1:14717694|14744407	1	14717694	14744407	exon	ENSGALG00000042764.2	gal-COG5_0012
chr1:147290213|147298131	1	147290213	147298131	exon	ENSGALG00000016893.7	gal-UGGT2_0006
chr1:147335427|147355178	1	147335427	147355178	intron	ENSGALG00000016893.7	gal-UGGT2_0018
chr1:147335748|147355178	1	147335748	147355178	exon	ENSGALG00000016893.7	gal-UGGT2_0004
chr1:147339397|147358051	1	147339397	147358051	exon	ENSGALG00000016893.7	gal-UGGT2_0005
chr1:147345962|147358051	1	147345962	147358051	exon	ENSGALG00000016893.7	gal-UGGT2_0002
chr1:147380674|147396682	1	147380674	147396682	exon	ENSGALG00000016894.6	gal-DNAJC3_0002
chr1:147393378|147396682	1	147393378	147396682	exon	ENSGALG00000016894.6	gal-DNAJC3_0001
chr1:14741669|14746629	1	14741669	14746629	exon	ENSGALG00000042764.2	gal-COG5_0003
chr1:147564240|147582845	1	147564240	147582845	exon	ENSGALG00000016896.7	gal-ABCC4_0003
chr1:147574787|147601908	1	147574787	147601908	exon	ENSGALG00000016896.7	gal-ABCC4_0006
chr1:147580506|147582845	1	147580506	147582845	exon	ENSGALG00000016896.7	gal-ABCC4_0001
chr1:147593326|147601908	1	147593326	147601908	exon	ENSGALG00000016896.7	gal-ABCC4_0015
chr1:147644324|147672280	1	147644324	147672280	exon	ENSGALG00000016896.7	gal-ABCC4_0007
chr1:147649130|147662553	1	147649130	147662553	exon	ENSGALG00000016896.7	gal-ABCC4_0033
chr1:147999464|148011417	1	147999464	148011417	intron	ENSGALG00000016900.6	gal-GPC6_0005
chr1:149222628|149254982	1	149222628	149254982	intron	ENSGALG00000016902.6	gal-GPC5_0004
chr1:149813394|149815146	1	149813394	149815146	intron	ENSGALG00000050345.1	gal-intergenic_008160
chr1:150930535|150933227	1	150930535	150933227	intergenic	NA	gal-intergenic_000865
chr1:15114819|15124436	1	15114819	15124436	exon	ENSGALG00000007183.7	gal-ERGIC2_0001
chr1:15146673|15180592	1	15146673	15180592	exon	ENSGALG00000007905.6,ENSGALG00000007161.5	gal-LRRK2_0007
chr1:15272025|15278418	1	15272025	15278418	exon	ENSGALG00000035940.2	gal-SLC2A13_0001
chr1:15272025|15304648	1	15272025	15304648	exon	ENSGALG00000035940.2	gal-SLC2A13_0003
chr1:15272025|15339851	1	15272025	15339851	exon	ENSGALG00000035940.2	gal-SLC2A13_0004
chr1:15272025|15352533	1	15272025	15352533	exon	ENSGALG00000035940.2	gal-SLC2A13_0005
chr1:154402139|154407224	1	154402139	154407224	exon	ENSGALG00000051466.1	gal-NDFIP2_0001
chr1:154402139|154422960	1	154402139	154422960	exon	ENSGALG00000051466.1	gal-NDFIP2_0004
chr1:154407100|154422960	1	154407100	154422960	exon	ENSGALG00000051466.1	gal-NDFIP2_0005
chr1:154414240|154422960	1	154414240	154422960	exon	ENSGALG00000051466.1	gal-NDFIP2_0003
chr1:15511109|15522607	1	15511109	15522607	exon	ENSGALG00000007098.6	gal-KIF21A_0004
chr1:15540237|15546630	1	15540237	15546630	exon	ENSGALG00000007098.6	gal-KIF21A_0003
chr1:155632805|155646428	1	155632805	155646428	exon	ENSGALG00000016915.6	gal-MYCBP2_0019
chr1:155648070|155650067	1	155648070	155650067	exon	ENSGALG00000016915.6	gal-MYCBP2_0022
chr1:155681990|155699894	1	155681990	155699894	exon	ENSGALG00000016915.6	gal-MYCBP2_0021
chr1:155682569|155726179	1	155682569	155726179	exon	ENSGALG00000016915.6	gal-MYCBP2_0018
chr1:155694001|155699894	1	155694001	155699894	exon	ENSGALG00000016915.6	gal-MYCBP2_0014
chr1:155732156|155737975	1	155732156	155737975	exon	ENSGALG00000016915.6	gal-MYCBP2_0006
chr1:155734761|155737975	1	155734761	155737975	exon	ENSGALG00000016915.6	gal-MYCBP2_0015
chr1:155734761|155742840	1	155734761	155742840	exon	ENSGALG00000016915.6	gal-MYCBP2_0010
chr1:155735894|155742840	1	155735894	155742840	exon	ENSGALG00000016915.6	gal-MYCBP2_0011
chr1:155758626|155760694	1	155758626	155760694	exon	ENSGALG00000016915.6	gal-MYCBP2_0016
chr1:155761449|155773033	1	155761449	155773033	exon	ENSGALG00000016915.6	gal-MYCBP2_0013
chr1:156270980|156272336	1	156270980	156272336	exon	ENSGALG00000016920.6	gal-LMO7_0007
chr1:156378609|156409984	1	156378609	156409984	exon	ENSGALG00000016921.6	gal-UCHL3_0003
chr1:156388752|156409984	1	156388752	156409984	intron	ENSGALG00000016921.6	gal-UCHL3_0006
chr1:156406373|156409984	1	156406373	156409984	exon	ENSGALG00000016921.6	gal-UCHL3_0002
chr1:156406384|156409984	1	156406384	156409984	exon	ENSGALG00000016921.6	gal-UCHL3_0004
chr1:156517089|156518939	1	156517089	156518939	exon	ENSGALG00000016925.6	gal-TBC1D4_0001
chr1:157044954|157071679	1	157044954	157071679	exon	ENSGALG00000016926.6	gal-KLF12_0005
chr1:157497260|157516826	1	157497260	157516826	exon	ENSGALG00000016929.6	gal-PIBF1_0004
chr1:157504504|157516826	1	157504504	157516826	exon	ENSGALG00000016929.6	gal-PIBF1_0002
chr1:1575606|1577749	1	1575606	1577749	exon	ENSGALG00000008036.7	gal-TMEM209_0003
chr1:1575606|1577823	1	1575606	1577823	exon	ENSGALG00000008036.7	gal-TMEM209_0001
chr1:157569843|157583439	1	157569843	157583439	exon	ENSGALG00000016929.6	gal-PIBF1_0012
chr1:157596380|157598573	1	157596380	157598573	exon	ENSGALG00000016930.7	gal-DIS3_0001
chr1:158191811|158231359	1	158191811	158231359	exon	ENSGALG00000037015.2	gal-DACH1_0002
chr1:15850658|15857223	1	15850658	15857223	exon	ENSGALG00000031922.2	gal-TRMU_0001
chr1:15899126|15912901	1	15899126	15912901	exon	ENSGALG00000043355.2	gal-CELSR1_0002
chr1:159149305|159181590	1	159149305	159181590	exon	ENSGALG00000016907.5	gal-KLHL1_0002
chr1:16089579|16097903	1	16089579	16097903	intron	ENSGALG00000034274.2	gal-GRAMD4_0001
chr1:16263441|16268975	1	16263441	16268975	exon	ENSGALG00000019397.5	gal-CERK_0002
chr1:16268905|16290898	1	16268905	16290898	exon	ENSGALG00000019397.5	gal-CERK_0005
chr1:16271481|16290898	1	16271481	16290898	exon	ENSGALG00000019397.5	gal-CERK_0007
chr1:16282038|16290898	1	16282038	16290898	exon	ENSGALG00000019397.5	gal-CERK_0001
chr1:16287208|16290898	1	16287208	16290898	exon	ENSGALG00000019397.5	gal-CERK_0003
chr1:16287635|16290898	1	16287635	16290898	exon	ENSGALG00000019397.5	gal-CERK_0012
chr1:16328124|16359622	1	16328124	16359622	exon	ENSGALG00000043058.2	gal-TBC1D22A_0005
chr1:1635034|1636613	1	1635034	1636613	exon	ENSGALG00000008144.6	gal-COPG2_0001
chr1:163532339|163592539	1	163532339	163592539	exon	ENSGALG00000016936.8	gal-TDRD3_0016
chr1:163549119|163551946	1	163549119	163551946	exon	ENSGALG00000016936.8	gal-TDRD3_0007
chr1:163563730|163569250	1	163563730	163569250	exon	ENSGALG00000016936.8	gal-TDRD3_0001
chr1:163563730|163580162	1	163563730	163580162	exon	ENSGALG00000016936.8	gal-TDRD3_0002
chr1:163563730|163592539	1	163563730	163592539	exon	ENSGALG00000016936.8	gal-TDRD3_0005
chr1:163742005|163746053	1	163742005	163746053	exon	ENSGALG00000016937.8	gal-DIAPH3_0005
chr1:163777783|163784269	1	163777783	163784269	exon	ENSGALG00000016937.8	gal-DIAPH3_0010
chr1:16380661|16405824	1	16380661	16405824	exon	ENSGALG00000043058.2	gal-TBC1D22A_0002
chr1:164835112|164835507	1	164835112	164835507	exon	ENSGALG00000016941.6	gal-PCDH17_0001
chr1:1657836|1663679	1	1657836	1663679	exon	ENSGALG00000008162.4	gal-FBXO18_0009
chr1:1659422|1673502	1	1659422	1673502	exon	ENSGALG00000008162.4	gal-FBXO18_0012
chr1:1661622|1673502	1	1661622	1673502	exon	ENSGALG00000008162.4	gal-FBXO18_0004
chr1:1663892|1667809	1	1663892	1667809	exon	ENSGALG00000008162.4	gal-FBXO18_0002
chr1:1665080|1667809	1	1665080	1667809	exon	ENSGALG00000008162.4	gal-FBXO18_0005
chr1:1668812|1673502	1	1668812	1673502	exon	ENSGALG00000008162.4	gal-FBXO18_0001
chr1:1670105|1673502	1	1670105	1673502	intron	ENSGALG00000008162.4	gal-FBXO18_0003
chr1:167174333|167177158	1	167174333	167177158	exon	ENSGALG00000016949.4	gal-WBP4_0019
chr1:167178603|167184793	1	167178603	167184793	exon	ENSGALG00000016949.4	gal-WBP4_0001
chr1:167225311|167233235	1	167225311	167233235	exon	ENSGALG00000040808.3	gal-NAA16_0002
chr1:167228093|167233235	1	167228093	167233235	exon	ENSGALG00000040808.3	gal-NAA16_0001
chr1:167240709|167247767	1	167240709	167247767	exon	ENSGALG00000040808.3,ENSGALG00000032808.2	gal-NAA16_0003
chr1:167240709|167266473	1	167240709	167266473	exon	ENSGALG00000040808.3,ENSGALG00000032808.2	gal-NAA16_0018
chr1:167243201|167247767	1	167243201	167247767	intron	ENSGALG00000040808.3,ENSGALG00000032808.2	gal-NAA16_0010
chr1:167244201|167247767	1	167244201	167247767	exon	ENSGALG00000040808.3,ENSGALG00000032808.2	gal-NAA16_0011
chr1:167265442|167266473	1	167265442	167266473	exon	ENSGALG00000032808.2	gal-NAA16_0012
chr1:167268691|167273159	1	167268691	167273159	exon	ENSGALG00000032808.2	gal-NAA16_0008
chr1:167337532|167345356	1	167337532	167345356	exon	ENSGALG00000016955.6	gal-VWA8_0024
chr1:167366021|167390660	1	167366021	167390660	exon	ENSGALG00000016955.6	gal-VWA8_0013
chr1:167374357|167390660	1	167374357	167390660	exon	ENSGALG00000016955.6	gal-VWA8_0016
chr1:167376282|167390660	1	167376282	167390660	exon	ENSGALG00000016955.6	gal-VWA8_0015
chr1:167379984|167387830	1	167379984	167387830	exon	ENSGALG00000016955.6	gal-VWA8_0022
chr1:167379984|167390660	1	167379984	167390660	exon	ENSGALG00000016955.6	gal-VWA8_0008
chr1:167387628|167390660	1	167387628	167390660	exon	ENSGALG00000016955.6	gal-VWA8_0010
chr1:167387628|167406408	1	167387628	167406408	exon	ENSGALG00000016955.6	gal-VWA8_0021
chr1:167387628|167436263	1	167387628	167436263	exon	ENSGALG00000016955.6	gal-VWA8_0031
chr1:167394885|167406408	1	167394885	167406408	exon	ENSGALG00000016955.6	gal-VWA8_0007
chr1:167394885|167470738	1	167394885	167470738	exon	ENSGALG00000016955.6	gal-VWA8_0002
chr1:167430923|167435326	1	167430923	167435326	exon	ENSGALG00000016955.6	gal-VWA8_0019
chr1:167433926|167449445	1	167433926	167449445	exon	ENSGALG00000016955.6	gal-VWA8_0018
chr1:167439703|167449445	1	167439703	167449445	exon	ENSGALG00000016955.6	gal-VWA8_0040
chr1:167458662|167470738	1	167458662	167470738	exon	ENSGALG00000016955.6	gal-VWA8_0004
chr1:167463294|167482433	1	167463294	167482433	exon	ENSGALG00000016955.6	gal-VWA8_0035
chr1:167467590|167470738	1	167467590	167470738	exon	ENSGALG00000016955.6	gal-VWA8_0006
chr1:167488129|167489063	1	167488129	167489063	intergenic	NA	gal-VWA8_0046
chr1:167488129|167489066	1	167488129	167489066	intergenic	NA	gal-VWA8_0039
chr1:167488157|167489513	1	167488157	167489513	intergenic	NA	gal-VWA8_0009
chr1:167653325|167669216	1	167653325	167669216	exon	ENSGALG00000016959.6	gal-DGKH_0003
chr1:167665107|167674267	1	167665107	167674267	exon	ENSGALG00000016959.6	gal-DGKH_0016
chr1:167668372|167674267	1	167668372	167674267	exon	ENSGALG00000016959.6	gal-DGKH_0010
chr1:167671687|167674267	1	167671687	167674267	exon	ENSGALG00000016959.6	gal-DGKH_0004
chr1:167681211|167690633	1	167681211	167690633	exon	ENSGALG00000016959.6	gal-DGKH_0001
chr1:167690043|167707455	1	167690043	167707455	intron	ENSGALG00000016959.6	gal-DGKH_0045
chr1:167690043|167707558	1	167690043	167707558	intron	ENSGALG00000016959.6	gal-DGKH_0011
chr1:167846703|167854494	1	167846703	167854494	exon	ENSGALG00000026163.3	gal-TNFSF11_0001
chr1:168155556|168208172	1	168155556	168208172	exon	ENSGALG00000016967.6	gal-ENOX1_0005
chr1:168195993|168208172	1	168195993	168208172	exon	ENSGALG00000016967.6	gal-ENOX1_0004
chr1:168195993|168253483	1	168195993	168253483	exon	ENSGALG00000016967.6	gal-ENOX1_0012
chr1:168207939|168217639	1	168207939	168217639	exon	ENSGALG00000016967.6	gal-ENOX1_0010
chr1:168207939|168253483	1	168207939	168253483	exon	ENSGALG00000016967.6	gal-ENOX1_0022
chr1:168215299|168217639	1	168215299	168217639	exon	ENSGALG00000016967.6	gal-ENOX1_0009
chr1:168252391|168253483	1	168252391	168253483	exon	ENSGALG00000016967.6	gal-ENOX1_0008
chr1:168408225|168409524	1	168408225	168409524	intron	ENSGALG00000016967.6	gal-ENOX1_0007
chr1:168408225|168418332	1	168408225	168418332	intron	ENSGALG00000016967.6	gal-ENOX1_0013
chr1:168953620|168959237	1	168953620	168959237	exon	ENSGALG00000031567.2	gal-GPALPP1_0001
chr1:168953620|168959241	1	168953620	168959241	intron	ENSGALG00000031567.2	gal-GPALPP1_0010
chr1:169028186|169070374	1	169028186	169070374	exon	ENSGALG00000016974.6	gal-GTF2F2_0005
chr1:169062417|169070374	1	169062417	169070374	exon	ENSGALG00000016974.6	gal-GTF2F2_0002
chr1:169132680|169139746	1	169132680	169139746	exon	ENSGALG00000016980.6	gal-COG3_0006
chr1:169135460|169139746	1	169135460	169139746	exon	ENSGALG00000016980.6	gal-COG3_0004
chr1:169284269|169292494	1	169284269	169292494	exon	ENSGALG00000016984.6	gal-ZC3H13_0011
chr1:169297073|169317230	1	169297073	169317230	intron	ENSGALG00000016984.6	gal-ZC3H13_0014
chr1:169575217|169600349	1	169575217	169600349	exon	ENSGALG00000016990.6	gal-LRCH1_0003
chr1:169575217|169623574	1	169575217	169623574	exon	ENSGALG00000016990.6	gal-LRCH1_0015
chr1:170052083|170056709	1	170052083	170056709	exon	ENSGALG00000016996.7	gal-ITM2B_0001
chr1:170052083|170060243	1	170052083	170060243	exon	ENSGALG00000016996.7	gal-ITM2B_0003
chr1:170081873|170088684	1	170081873	170088684	exon	ENSGALG00000016997.7	gal-RB1_0001
chr1:170081873|170101652	1	170081873	170101652	exon	ENSGALG00000016997.7	gal-RB1_0004
chr1:170090718|170095387	1	170090718	170095387	exon	ENSGALG00000016997.7	gal-RB1_0003
chr1:170092017|170095387	1	170092017	170095387	exon	ENSGALG00000016997.7	gal-RB1_0005
chr1:170092017|170101652	1	170092017	170101652	exon	ENSGALG00000016997.7	gal-RB1_0014
chr1:170094431|170101652	1	170094431	170101652	exon	ENSGALG00000016997.7	gal-RB1_0007
chr1:170099316|170101652	1	170099316	170101652	exon	ENSGALG00000016997.7	gal-RB1_0006
chr1:170143117|170144047	1	170143117	170144047	exon	ENSGALG00000016997.7	gal-RB1_0002
chr1:170143117|170145327	1	170143117	170145327	exon	ENSGALG00000016997.7	gal-RB1_0009
chr1:170143117|170147042	1	170143117	170147042	exon	ENSGALG00000016997.7	gal-RB1_0013
chr1:170334570|170359384	1	170334570	170359384	exon	ENSGALG00000017002.6	gal-FNDC3A_0006
chr1:170388438|170389719	1	170388438	170389719	exon	ENSGALG00000017002.6	gal-FNDC3A_0007
chr1:170388438|170390954	1	170388438	170390954	exon	ENSGALG00000017002.6	gal-FNDC3A_0018
chr1:170419699|170420216	1	170419699	170420216	exon	ENSGALG00000017002.6	gal-FNDC3A_0012
chr1:170474632|170481199	1	170474632	170481199	exon	ENSGALG00000017005.6	gal-CAB39L_0003
chr1:170474632|170501794	1	170474632	170501794	exon	ENSGALG00000017005.6	gal-CAB39L_0002
chr1:170474632|170524737	1	170474632	170524737	exon	ENSGALG00000017005.6	gal-CAB39L_0011
chr1:170481031|170524737	1	170481031	170524737	exon	ENSGALG00000017005.6	gal-CAB39L_0013
chr1:170486993|170501794	1	170486993	170501794	exon	ENSGALG00000017005.6	gal-CAB39L_0001
chr1:170530512|170536987	1	170530512	170536987	exon	ENSGALG00000017006.7	gal-SETDB2_0002
chr1:170530512|170539638	1	170530512	170539638	exon	ENSGALG00000017006.7	gal-SETDB2_0001
chr1:170552225|170554936	1	170552225	170554936	exon	ENSGALG00000019094.5	gal-PHF11_0001
chr1:170569603|170582355	1	170569603	170582355	exon	ENSGALG00000017008.6	gal-RCBTB1_0001
chr1:170604277|170618213	1	170604277	170618213	exon	ENSGALG00000017009.7	gal-KPNA3_0005
chr1:171233064|171236153	1	171233064	171236153	exon	ENSGALG00000017015.7	gal-RNASEH2B_0010
chr1:171262770|171264924	1	171262770	171264924	intron	ENSGALG00000017015.7	gal-RNASEH2B_0011
chr1:171371232|171374870	1	171371232	171374870	intron	ENSGALG00000017016.5	gal-FAM124A_0001
chr1:171422251|171440029	1	171422251	171440029	exon	ENSGALG00000017018.6	gal-INTS6_0004
chr1:171645408|171651300	1	171645408	171651300	exon	ENSGALG00000017021.6	gal-ATP7B_0001
chr1:171712505|171722952	1	171712505	171722952	exon	ENSGALG00000017023.7,ENSGALG00000017024.6	gal-NEK3_0001
chr1:171852803|171858232	1	171852803	171858232	exon	ENSGALG00000017033.6	gal-MRPS31_0007
chr1:171855924|171858232	1	171855924	171858232	intron	ENSGALG00000017033.6	gal-MRPS31_0001
chr1:171855924|171862348	1	171855924	171862348	intron	ENSGALG00000017033.6	gal-MRPS31_0003
chr1:171857240|171858232	1	171857240	171858232	intron	ENSGALG00000017033.6	gal-MRPS31_0002
chr1:171958276|171960453	1	171958276	171960453	exon	ENSGALG00000017034.6	gal-FOXO1_0001
chr1:172239038|172254429	1	172239038	172254429	exon	ENSGALG00000017035.6	gal-COG6_0007
chr1:172250506|172268539	1	172250506	172268539	exon	ENSGALG00000017035.6	gal-COG6_0004
chr1:172254318|172268539	1	172254318	172268539	exon	ENSGALG00000017035.6	gal-COG6_0003
chr1:172557402|172564220	1	172557402	172564220	exon	ENSGALG00000051672.1	gal-NHLRC3_0004
chr1:172561531|172564220	1	172561531	172564220	exon	ENSGALG00000051672.1	gal-NHLRC3_0001
chr1:172616545|172638401	1	172616545	172638401	exon	ENSGALG00000017040.6	gal-ENSGALG00000017040_0001
chr1:172635730|172639567	1	172635730	172639567	exon	ENSGALG00000017040.6	gal-ENSGALG00000017040_0016
chr1:173667617|173679260	1	173667617	173679260	intron	ENSGALG00000017047.6	gal-SUPT20H_0015
chr1:173667620|173679260	1	173667620	173679260	exon	ENSGALG00000017047.6	gal-SUPT20H_0007
chr1:173670141|173676919	1	173670141	173676919	exon	ENSGALG00000017047.6	gal-SUPT20H_0006
chr1:173701648|173706563	1	173701648	173706563	exon	ENSGALG00000017049.7	gal-ALG5_0001
chr1:174267490|174274682	1	174267490	174274682	exon	ENSGALG00000041263.2	gal-DCLK1_0012
chr1:174392725|174393836	1	174392725	174393836	exon	ENSGALG00000017062.6	gal-NBEA_0030
chr1:174420054|174475604	1	174420054	174475604	exon	ENSGALG00000017062.6	gal-NBEA_0017
chr1:174459553|174475604	1	174459553	174475604	exon	ENSGALG00000017062.6	gal-NBEA_0038
chr1:174598733|174602338	1	174598733	174602338	exon	ENSGALG00000017062.6	gal-NBEA_0035
chr1:174614649|174663945	1	174614649	174663945	exon	ENSGALG00000017062.6	gal-NBEA_0023
chr1:174625313|174663945	1	174625313	174663945	exon	ENSGALG00000017062.6	gal-NBEA_0066
chr1:174644510|174663945	1	174644510	174663945	exon	ENSGALG00000017062.6	gal-NBEA_0001
chr1:174644510|174694849	1	174644510	174694849	exon	ENSGALG00000017062.6	gal-NBEA_0033
chr1:174731549|174742036	1	174731549	174742036	exon	ENSGALG00000017062.6	gal-NBEA_0034
chr1:174731549|174759260	1	174731549	174759260	exon	ENSGALG00000017062.6	gal-NBEA_0010
chr1:174731549|174765449	1	174731549	174765449	exon	ENSGALG00000017062.6	gal-NBEA_0002
chr1:174750522|174765449	1	174750522	174765449	exon	ENSGALG00000017062.6	gal-NBEA_0003
chr1:175232262|175238736	1	175232262	175238736	exon	ENSGALG00000017064.4	gal-RFC3_0001
chr1:175793053|175810049	1	175793053	175810049	exon	ENSGALG00000017070.7	gal-PDS5B_0007
chr1:175793053|175819905	1	175793053	175819905	intron	ENSGALG00000017070.7	gal-PDS5B_0011
chr1:175801680|175810049	1	175801680	175810049	exon	ENSGALG00000017070.7	gal-PDS5B_0008
chr1:175807258|175810049	1	175807258	175810049	exon	ENSGALG00000017070.7	gal-PDS5B_0010
chr1:175957647|175991144	1	175957647	175991144	exon	ENSGALG00000017075.6	gal-FRY_0029
chr1:175978449|176004261	1	175978449	176004261	exon	ENSGALG00000017075.6	gal-FRY_0004
chr1:175988138|176004261	1	175988138	176004261	exon	ENSGALG00000017075.6	gal-FRY_0006
chr1:176005704|176022957	1	176005704	176022957	exon	ENSGALG00000017075.6	gal-FRY_0011
chr1:176014263|176022957	1	176014263	176022957	exon	ENSGALG00000017075.6	gal-FRY_0005
chr1:176014263|176037331	1	176014263	176037331	exon	ENSGALG00000017075.6	gal-FRY_0038
chr1:176039276|176049613	1	176039276	176049613	exon	ENSGALG00000017075.6	gal-FRY_0012
chr1:176348146|176356289	1	176348146	176356289	exon	ENSGALG00000017077.6	gal-HSPH1_0001
chr1:176453529|176465935	1	176453529	176465935	intron	ENSGALG00000042875.3	gal-intergenic_001168
chr1:176519492|176522951	1	176519492	176522951	intergenic	NA	gal-intergenic_000789
chr1:176577857|176594231	1	176577857	176594231	intron	ENSGALG00000017083.6	gal-KATNAL1_0001
chr1:176593496|176594231	1	176593496	176594231	exon	ENSGALG00000017083.6	gal-KATNAL1_0010
chr1:176959888|176977475	1	176959888	176977475	intergenic	NA	gal-MTUS2_0011
chr1:176969099|176977475	1	176969099	176977475	intergenic	NA	gal-MTUS2_0012
chr1:177277493|177336268	1	177277493	177336268	intron	ENSGALG00000017092.6	gal-PAN3_0024
chr1:177282424|177305222	1	177282424	177305222	exon	ENSGALG00000017092.6	gal-PAN3_0013
chr1:177282424|177336268	1	177282424	177336268	intron	ENSGALG00000017092.6	gal-PAN3_0034
chr1:177296166|177305222	1	177296166	177305222	exon	ENSGALG00000017092.6	gal-PAN3_0011
chr1:177296166|177313820	1	177296166	177313820	intron	ENSGALG00000017092.6	gal-PAN3_0019
chr1:177296166|177336268	1	177296166	177336268	intron	ENSGALG00000017092.6	gal-PAN3_0022
chr1:177305072|177327015	1	177305072	177327015	exon	ENSGALG00000017092.6	gal-PAN3_0016
chr1:177313659|177336268	1	177313659	177336268	intron	ENSGALG00000017092.6	gal-PAN3_0001
chr1:177541496|177545406	1	177541496	177545406	exon	ENSGALG00000017096.7	gal-LNX2_0001
chr1:177541496|177551185	1	177541496	177551185	exon	ENSGALG00000017096.7	gal-LNX2_0002
chr1:177996371|177998141	1	177996371	177998141	exon	ENSGALG00000017104.6	gal-CDK8_0004
chr1:178117573|178174105	1	178117573	178174105	exon	ENSGALG00000017106.6	gal-ATP8A2_0011
chr1:178173933|178226276	1	178173933	178226276	exon	ENSGALG00000017106.6	gal-ATP8A2_0006
chr1:178222010|178226276	1	178222010	178226276	exon	ENSGALG00000017106.6	gal-ATP8A2_0004
chr1:178259106|178271128	1	178259106	178271128	exon	ENSGALG00000017106.6	gal-ATP8A2_0002
chr1:178424669|178431633	1	178424669	178431633	exon	ENSGALG00000017112.7	gal-MTMR6_0003
chr1:178445434|178474480	1	178445434	178474480	intron	ENSGALG00000017112.7,ENSGALG00000051086.1,ENSGALG00000053206.1	gal-MTMR6_0002
chr1:178765899|178782037	1	178765899	178782037	exon	ENSGALG00000017118.6	gal-MIPEP_0003
chr1:178853903|178867786	1	178853903	178867786	exon	ENSGALG00000017119.6	gal-TNFRSF19_0001
chr1:178944175|178944706	1	178944175	178944706	exon	ENSGALG00000017120.7	gal-SACS_0002
chr1:178947733|178958776	1	178947733	178958776	intron	ENSGALG00000017120.7	gal-SACS_0010
chr1:179713728|179713922	1	179713728	179713922	intergenic	NA	gal-FGF9_0001
chr1:179816467|179845736	1	179816467	179845736	exon	ENSGALG00000017125.7	gal-MICU2_0004
chr1:179816467|179855757	1	179816467	179855757	exon	ENSGALG00000017125.7	gal-MICU2_0005
chr1:179850966|179864938	1	179850966	179864938	exon	ENSGALG00000017125.7	gal-MICU2_0007
chr1:179904610|179911390	1	179904610	179911390	exon	ENSGALG00000017126.7	gal-ZDHHC20_0003
chr1:179907758|179911390	1	179907758	179911390	exon	ENSGALG00000017126.7	gal-ZDHHC20_0010
chr1:180062728|180068240	1	180062728	180068240	exon	ENSGALG00000017132.6	gal-XPO4_0002
chr1:180087731|180107682	1	180087731	180107682	exon	ENSGALG00000017132.6	gal-XPO4_0006
chr1:180368264|180371914	1	180368264	180371914	exon	ENSGALG00000017139.6	gal-ZMYM2_0006
chr1:180370521|180400280	1	180370521	180400280	intron	ENSGALG00000017139.6	gal-ZMYM2_0025
chr1:180392770|180400280	1	180392770	180400280	intron	ENSGALG00000017139.6	gal-ZMYM2_0017
chr1:180392770|180427746	1	180392770	180427746	exon	ENSGALG00000017139.6,ENSGALG00000043421.3	gal-ZMYM2_0010
chr1:180411821|180427746	1	180411821	180427746	exon	ENSGALG00000043421.3	gal-ZMYM2_0003
chr1:180425449|180427746	1	180425449	180427746	exon	ENSGALG00000043421.3	gal-ZMYM2_0004
chr1:180488356|180498674	1	180488356	180498674	exon	ENSGALG00000017142.7	gal-PSPC1_0008
chr1:180491057|180498674	1	180491057	180498674	exon	ENSGALG00000017142.7	gal-PSPC1_0007
chr1:180598609|180608580	1	180598609	180608580	exon	ENSGALG00000034473.3	gal-intergenic_002716
chr1:180908356|180912265	1	180908356	180912265	exon	ENSGALG00000026507.2	gal-FDX1_0001
chr1:180943254|180957853	1	180943254	180957853	exon	ENSGALG00000017153.6	gal-RDX_0006
chr1:180943254|180969708	1	180943254	180969708	exon	ENSGALG00000017153.6	gal-RDX_0004
chr1:181002993|181003759	1	181002993	181003759	exon	ENSGALG00000017154.6	gal-ZC3H12C_0001
chr1:181440299|181440755	1	181440299	181440755	exon	ENSGALG00000017156.6	gal-DDX10_0007
chr1:181440299|181449573	1	181440299	181449573	exon	ENSGALG00000017156.6	gal-DDX10_0002
chr1:181440299|181457919	1	181440299	181457919	exon	ENSGALG00000017156.6	gal-DDX10_0003
chr1:181469867|181477588	1	181469867	181477588	exon	ENSGALG00000017156.6	gal-DDX10_0006
chr1:181559065|181562126	1	181559065	181562126	intron	ENSGALG00000017158.7	gal-KDELC2_0002
chr1:181559068|181562126	1	181559068	181562126	intron	ENSGALG00000017158.7	gal-KDELC2_0003
chr1:181559672|181562126	1	181559672	181562126	exon	ENSGALG00000017158.7	gal-KDELC2_0001
chr1:181603485|181608796	1	181603485	181608796	exon	ENSGALG00000017159.7	gal-ATM_0001
chr1:181612353|181630259	1	181612353	181630259	exon	ENSGALG00000017159.7	gal-ATM_0014
chr1:181624606|181630259	1	181624606	181630259	exon	ENSGALG00000017159.7	gal-ATM_0002
chr1:181630778|181646705	1	181630778	181646705	exon	ENSGALG00000017159.7	gal-ATM_0019
chr1:181896877|181905809	1	181896877	181905809	exon	ENSGALG00000017170.6	gal-ALKBH8_0003
chr1:181899681|181905809	1	181899681	181905809	exon	ENSGALG00000017170.6	gal-ALKBH8_0007
chr1:182140845|182154746	1	182140845	182154746	exon	ENSGALG00000017173.6	gal-GUCY1A2_0003
chr1:182154028|182154746	1	182154028	182154746	exon	ENSGALG00000017173.6	gal-GUCY1A2_0006
chr1:182422966|182423696	1	182422966	182423696	exon	ENSGALG00000027981.4	gal-AASDHPPT_0001
chr1:182537893|182570374	1	182537893	182570374	exon	ENSGALG00000051066.1,ENSGALG00000038995.2	gal-GRIA4_0006
chr1:182543934|182552487	1	182543934	182552487	exon	ENSGALG00000038995.2	gal-GRIA4_0009
chr1:182543934|182570374	1	182543934	182570374	exon	ENSGALG00000038995.2	gal-GRIA4_0012
chr1:182561708|182570374	1	182561708	182570374	exon	ENSGALG00000038995.2	gal-GRIA4_0008
chr1:182566802|182589624	1	182566802	182589624	exon	ENSGALG00000038995.2	gal-GRIA4_0002
chr1:183659078|183666345	1	183659078	183666345	exon	ENSGALG00000041814.2,ENSGALG00000038027.2	gal-DYNC2H1_0001
chr1:183659078|183667036	1	183659078	183667036	exon	ENSGALG00000041814.2,ENSGALG00000038027.2	gal-DYNC2H1_0003
chr1:183914565|183918521	1	183914565	183918521	exon	ENSGALG00000017185.7	gal-TMEM123_0001
chr1:184406274|184415078	1	184406274	184415078	exon	ENSGALG00000029416.2	gal-TRPC6_0001
chr1:185202302|185203568	1	185202302	185203568	exon	ENSGALG00000017197.6	gal-CNTN5_0005
chr1:186230240|186240875	1	186230240	186240875	exon	ENSGALG00000013489.5	gal-CCDC82_0001
chr1:186392988|186394445	1	186392988	186394445	exon	ENSGALG00000017199.6	gal-MAML2_0002
chr1:186545386|186549656	1	186545386	186549656	intron	ENSGALG00000017201.7	gal-CEP57_0002
chr1:186552476|186554069	1	186552476	186554069	exon	ENSGALG00000017201.7	gal-CEP57_0001
chr1:186560725|186564523	1	186560725	186564523	exon	ENSGALG00000017202.6	gal-FAM76B_0002
chr1:186733363|186740055	1	186733363	186740055	exon	ENSGALG00000017204.6	gal-SESN3_0005
chr1:186733363|186747278	1	186733363	186747278	exon	ENSGALG00000017204.6	gal-SESN3_0006
chr1:186733363|186747771	1	186733363	186747771	exon	ENSGALG00000017204.6	gal-SESN3_0004
chr1:186783191|186787610	1	186783191	186787610	exon	ENSGALG00000017207.7	gal-CWC15_0001
chr1:186854311|186857058	1	186854311	186857058	exon	ENSGALG00000017208.6	gal-AMOTL1_0007
chr1:186941814|186946255	1	186941814	186946255	exon	ENSGALG00000017211.6	gal-MRE11A_0010
chr1:186943738|186954076	1	186943738	186954076	exon	ENSGALG00000017211.6	gal-MRE11A_0001
chr1:186943738|186954153	1	186943738	186954153	exon	ENSGALG00000017211.6	gal-MRE11A_0002
chr1:187098300|187103771	1	187098300	187103771	exon	ENSGALG00000017218.4	gal-MED17_0001
chr1:187352374|187362436	1	187352374	187362436	exon	ENSGALG00000017227.6	gal-SLC36A4_0009
chr1:187353834|187356668	1	187353834	187356668	exon	ENSGALG00000017227.6	gal-SLC36A4_0002
chr1:187353834|187363554	1	187353834	187363554	exon	ENSGALG00000017227.6	gal-SLC36A4_0004
chr1:187362209|187363554	1	187362209	187363554	exon	ENSGALG00000017227.6	gal-SLC36A4_0001
chr1:187362209|187385958	1	187362209	187385958	exon	ENSGALG00000017227.6	gal-SLC36A4_0006
chr1:187711718|187736271	1	187711718	187736271	exon	ENSGALG00000017229.7	gal-FAT3_0008
chr1:187715700|187736271	1	187715700	187736271	exon	ENSGALG00000017229.7	gal-FAT3_0020
chr1:187733932|187736271	1	187733932	187736271	exon	ENSGALG00000017229.7	gal-FAT3_0003
chr1:187744600|187764086	1	187744600	187764086	exon	ENSGALG00000017229.7	gal-FAT3_0027
chr1:187892826|187893140	1	187892826	187893140	exon	ENSGALG00000017229.7	gal-FAT3_0001
chr1:187986755|187990066	1	187986755	187990066	exon	ENSGALG00000017229.7	gal-FAT3_0004
chr1:188897458|188909546	1	188897458	188909546	exon	ENSGALG00000054821.1	gal-NAALAD2_0004
chr1:188898714|188909546	1	188898714	188909546	exon	ENSGALG00000054821.1	gal-NAALAD2_0003
chr1:188915370|188917869	1	188915370	188917869	exon	ENSGALG00000054821.1	gal-NAALAD2_0002
chr1:188915370|188917898	1	188915370	188917898	exon	ENSGALG00000054821.1	gal-NAALAD2_0001
chr1:189048625|189056619	1	189048625	189056619	exon	ENSGALG00000017235.6	gal-NOX4_0007
chr1:189048625|189094948	1	189048625	189094948	exon	ENSGALG00000017235.6	gal-NOX4_0012
chr1:189349770|189350019	1	189349770	189350019	exon	ENSGALG00000017238.6	gal-GRM5_0001
chr1:189460044|189460983	1	189460044	189460983	exon	ENSGALG00000017238.6	gal-GRM5_0003
chr1:18955849|18967313	1	18955849	18967313	exon	ENSGALG00000029379.2	gal-BRD1_0001
chr1:18955849|18980568	1	18955849	18980568	exon	ENSGALG00000029379.2	gal-BRD1_0007
chr1:189981194|189985939	1	189981194	189985939	exon	ENSGALG00000047269.1	gal-TMEM135_0003
chr1:190238355|190253958	1	190238355	190253958	exon	ENSGALG00000017246.6	gal-ME3_0004
chr1:190253849|190263989	1	190253849	190263989	exon	ENSGALG00000017246.6	gal-ME3_0002
chr1:19035052|19043869	1	19035052	19043869	exon	ENSGALG00000008539.7	gal-ALG12_0001
chr1:190420771|190421858	1	190420771	190421858	intergenic	NA	gal-PCF11_0009
chr1:190744585|190772177	1	190744585	190772177	exon	ENSGALG00000047652.1	gal-DLG2_0004
chr1:190744585|190800058	1	190744585	190800058	intron	ENSGALG00000047652.1	gal-DLG2_0005
chr1:191136765|191138211	1	191136765	191138211	intron	ENSGALG00000042992.3	gal-DLG2_0007
chr1:191544257|191546421	1	191544257	191546421	intergenic	NA	gal-intergenic_000319
chr1:191654161|191668082	1	191654161	191668082	exon	ENSGALG00000039037.2	gal-PICALM_0001
chr1:191662172|191668082	1	191662172	191668082	exon	ENSGALG00000039037.2	gal-PICALM_0004
chr1:193881979|193887114	1	193881979	193887114	exon	ENSGALG00000017262.7	gal-NARS2_0001
chr1:194336239|194337779	1	194336239	194337779	exon	ENSGALG00000000091.6	gal-INTS4_0001
chr1:194344735|194358164	1	194344735	194358164	exon	ENSGALG00000000091.6	gal-INTS4_0008
chr1:194351547|194358164	1	194351547	194358164	exon	ENSGALG00000000091.6	gal-INTS4_0004
chr1:194351547|194361448	1	194351547	194361448	exon	ENSGALG00000000091.6	gal-INTS4_0003
chr1:194523968|194544558	1	194523968	194544558	exon	ENSGALG00000000681.7	gal-PAK1_0006
chr1:194532062|194544558	1	194532062	194544558	exon	ENSGALG00000000681.7	gal-PAK1_0003
chr1:194586872|194588633	1	194586872	194588633	exon	ENSGALG00000000690.6	gal-GDPD4_0001
chr1:194615289|194618090	1	194615289	194618090	exon	ENSGALG00000031450.2	gal-MYO7A_0001
chr1:194646099|194647305	1	194646099	194647305	exon	ENSGALG00000031450.2	gal-MYO7A_0002
chr1:194707312|194708452	1	194707312	194708452	exon	ENSGALG00000040478.2	gal-CAPN5_0001
chr1:195385200|195385756	1	195385200	195385756	intergenic	NA	gal-intergenic_000195
chr1:195496150|195532289	1	195496150	195532289	exon	ENSGALG00000000845.6	gal-UVRAG_0007
chr1:195514607|195532289	1	195514607	195532289	exon	ENSGALG00000000845.6	gal-UVRAG_0005
chr1:195514607|195552921	1	195514607	195552921	exon	ENSGALG00000000845.6	gal-UVRAG_0010
chr1:195528750|195535320	1	195528750	195535320	exon	ENSGALG00000000845.6	gal-UVRAG_0001
chr1:195528750|195552921	1	195528750	195552921	exon	ENSGALG00000000845.6	gal-UVRAG_0008
chr1:195545300|195552921	1	195545300	195552921	exon	ENSGALG00000000845.6	gal-UVRAG_0004
chr1:195596498|195598641	1	195596498	195598641	exon	ENSGALG00000000868.6	gal-RNF121_0001
chr1:20464836|20483847	1	20464836	20483847	intron	ENSGALG00000032156.2	gal-TUBGCP6_0007
chr1:20476437|20479937	1	20476437	20479937	exon	ENSGALG00000032156.2	gal-TUBGCP6_0001
chr1:20575617|20582792	1	20575617	20582792	exon	ENSGALG00000040023.3	gal-MAPK11_0003
chr1:20762385|20822051	1	20762385	20822051	intron	ENSGALG00000039861.2	gal-PLXNB2_0005
chr1:20821872|20890002	1	20821872	20890002	intron	ENSGALG00000039861.2	gal-PLXNB2_0028
chr1:20821872|20890005	1	20821872	20890005	intron	ENSGALG00000039861.2	gal-PLXNB2_0003
chr1:2084004|2085573	1	2084004	2085573	exon	ENSGALG00000008477.5	gal-EXOC4_0010
chr1:20880943|20890005	1	20880943	20890005	intergenic	NA	gal-PLXNB2_0002
chr1:21078397|21139214	1	21078397	21139214	exon	ENSGALG00000039403.2	gal-GRM8_0013
chr1:21223317|21226881	1	21223317	21226881	exon	ENSGALG00000039403.2	gal-GRM8_0001
chr1:21341255|21360199	1	21341255	21360199	exon	ENSGALG00000039403.2	gal-GRM8_0003
chr1:21890985|21896357	1	21890985	21896357	exon	ENSGALG00000008740.7	gal-POT1_0001
chr1:21890985|21912591	1	21890985	21912591	exon	ENSGALG00000008740.7	gal-POT1_0005
chr1:21890985|21921130	1	21890985	21921130	exon	ENSGALG00000008740.7	gal-POT1_0003
chr1:21900385|21921130	1	21900385	21921130	exon	ENSGALG00000008740.7	gal-POT1_0006
chr1:22492125|22501543	1	22492125	22501543	exon	ENSGALG00000008836.7	gal-ATP6AP1_0002
chr1:22492125|22507037	1	22492125	22507037	exon	ENSGALG00000008836.7	gal-ATP6AP1_0001
chr1:22527977|22538789	1	22527977	22538789	exon	ENSGALG00000008836.7	gal-ATP6AP1_0004
chr1:22791230|22798953	1	22791230	22798953	exon	ENSGALG00000008926.6	gal-CADPS2_0006
chr1:22794818|22829907	1	22794818	22829907	exon	ENSGALG00000008926.6	gal-CADPS2_0004
chr1:22798832|22829907	1	22798832	22829907	exon	ENSGALG00000008926.6	gal-CADPS2_0025
chr1:22819215|22854857	1	22819215	22854857	exon	ENSGALG00000008926.6	gal-CADPS2_0007
chr1:22854791|22872736	1	22854791	22872736	exon	ENSGALG00000008926.6	gal-CADPS2_0018
chr1:22927937|22947793	1	22927937	22947793	exon	ENSGALG00000008926.6	gal-CADPS2_0005
chr1:23010768|23018188	1	23010768	23018188	exon	ENSGALG00000008953.5	gal-AASS_0001
chr1:23368912|23379169	1	23368912	23379169	intron	ENSGALG00000008975.6	gal-FAM3C_0001
chr1:23368912|23380879	1	23368912	23380879	intron	ENSGALG00000008975.6	gal-FAM3C_0002
chr1:23623103|23623936	1	23623103	23623936	exon	ENSGALG00000009029.5	gal-TSPAN12_0001
chr1:2450516|2457682	1	2450516	2457682	exon	ENSGALG00000008477.5	gal-EXOC4_0008
chr1:2468154|2491130	1	2468154	2491130	exon	ENSGALG00000008477.5	gal-EXOC4_0014
chr1:2487658|2491130	1	2487658	2491130	exon	ENSGALG00000008477.5	gal-EXOC4_0007
chr1:25113690|25128795	1	25113690	25128795	exon	ENSGALG00000036883.3	gal-MET_0001
chr1:26079101|26103392	1	26079101	26103392	exon	ENSGALG00000009424.7	gal-FOXP2_0003
chr1:26079101|26113313	1	26079101	26113313	exon	ENSGALG00000053114.1,ENSGALG00000009424.7	gal-FOXP2_0006
chr1:26084122|26085383	1	26084122	26085383	exon	ENSGALG00000009424.7	gal-FOXP2_0007
chr1:26101849|26113313	1	26101849	26113313	exon	ENSGALG00000053114.1,ENSGALG00000009424.7	gal-FOXP2_0005
chr1:26110176|26113313	1	26110176	26113313	exon	ENSGALG00000053114.1,ENSGALG00000009424.7	gal-FOXP2_0004
chr1:26173340|26239465	1	26173340	26239465	intron	ENSGALG00000053114.1	gal-FOXP2_0001
chr1:26239288|26239465	1	26239288	26239465	intron	ENSGALG00000053114.1	gal-FOXP2_0002
chr1:26336524|26394817	1	26336524	26394817	exon	ENSGALG00000029796.3	gal-FOXP2_0010
chr1:26921578|26931407	1	26921578	26931407	exon	ENSGALG00000009440.6	gal-BMT2_0001
chr1:27137268|27142305	1	27137268	27142305	exon	ENSGALG00000009454.6	gal-ZNF277_0002
chr1:27244161|27259419	1	27244161	27259419	exon	ENSGALG00000009480.6	gal-DOCK4_0014
chr1:27253045|27284208	1	27253045	27284208	exon	ENSGALG00000009480.6	gal-DOCK4_0005
chr1:27253045|27299535	1	27253045	27299535	exon	ENSGALG00000009480.6	gal-DOCK4_0013
chr1:27279894|27284208	1	27279894	27284208	exon	ENSGALG00000009480.6	gal-DOCK4_0001
chr1:27616142|27619041	1	27616142	27619041	intron	ENSGALG00000009488.4	gal-ENSGALG00000027876_0006
chr1:27616142|27621313	1	27616142	27621313	intron	ENSGALG00000009488.4	gal-ENSGALG00000027876_0005
chr1:27616963|27621313	1	27616963	27621313	intron	ENSGALG00000009488.4	gal-ENSGALG00000027876_0007
chr1:28661749|28669456	1	28661749	28669456	exon	ENSGALG00000009505.6	gal-PNPLA8_0001
chr1:28664055|28666253	1	28664055	28666253	intron	ENSGALG00000009505.6	gal-PNPLA8_0002
chr1:28796000|28804648	1	28796000	28804648	exon	ENSGALG00000009514.6	gal-NRCAM_0005
chr1:29064995|29101573	1	29064995	29101573	exon	ENSGALG00000009523.7	gal-CNTN1_0010
chr1:29081406|29104270	1	29081406	29104270	exon	ENSGALG00000009523.7	gal-CNTN1_0013
chr1:2913170|2914429	1	2913170	2914429	exon	ENSGALG00000006473.5	gal-PLXNA4B_0002
chr1:2913170|2933326	1	2913170	2933326	exon	ENSGALG00000006473.5	gal-PLXNA4B_0004
chr1:2929329|2930336	1	2929329	2930336	intergenic	NA	gal-PLXNA4B_0021
chr1:29394129|29403045	1	29394129	29403045	exon	ENSGALG00000009530.6	gal-PDZRN4_0002
chr1:29603390|29605619	1	29603390	29605619	exon	ENSGALG00000009532.4	gal-GXYLT1_0002
chr1:29633311|29638416	1	29633311	29638416	intron	ENSGALG00000009540.4	gal-YAF2_0001
chr1:29666769|29694010	1	29666769	29694010	intron	ENSGALG00000009544.6	gal-ZCRB1_0003
chr1:29691337|29697462	1	29691337	29697462	exon	ENSGALG00000009544.6	gal-ZCRB1_0001
chr1:29707643|29741360	1	29707643	29741360	exon	ENSGALG00000009547.7,ENSGALG00000047978.1	gal-PPHLN1_0007
chr1:29711429|29741360	1	29711429	29741360	exon	ENSGALG00000009547.7,ENSGALG00000047978.1	gal-PPHLN1_0008
chr1:29729742|29741360	1	29729742	29741360	exon	ENSGALG00000009547.7,ENSGALG00000047978.1	gal-PPHLN1_0003
chr1:29729835|29741360	1	29729835	29741360	exon	ENSGALG00000009547.7,ENSGALG00000047978.1	gal-PPHLN1_0004
chr1:30113924|30118379	1	30113924	30118379	exon	ENSGALG00000009572.6	gal-ADAMTS20_0001
chr1:30318845|30388558	1	30318845	30388558	exon	ENSGALG00000009596.5	gal-TMEM117_0004
chr1:30480738|30563429	1	30480738	30563429	exon	ENSGALG00000009601.7	gal-NELL2_0016
chr1:30523949|30543489	1	30523949	30543489	exon	ENSGALG00000009601.7	gal-NELL2_0003
chr1:30523949|30563429	1	30523949	30563429	exon	ENSGALG00000009601.7	gal-NELL2_0008
chr1:30536538|30543489	1	30536538	30543489	exon	ENSGALG00000009601.7	gal-NELL2_0002
chr1:30563327|30571906	1	30563327	30571906	exon	ENSGALG00000009601.7	gal-NELL2_0010
chr1:30775622|30787245	1	30775622	30787245	exon	ENSGALG00000009638.6	gal-ANO6_0002
chr1:30932050|30935986	1	30932050	30935986	exon	ENSGALG00000033074.2	gal-ARID2_0001
chr1:31015313|31016383	1	31015313	31016383	exon	ENSGALG00000028849.4	gal-SCAF11_0001
chr1:31851757|31860852	1	31851757	31860852	exon	ENSGALG00000009755.6	gal-LRIG3_0001
chr1:3227319|3232300	1	3227319	3232300	exon	ENSGALG00000006473.5	gal-PLXNA4B_0001
chr1:323123|327956	1	323123	327956	exon	ENSGALG00000041494.2	gal-GOLGB1_0011
chr1:325342|349459	1	325342	349459	exon	ENSGALG00000041494.2	gal-GOLGB1_0002
chr1:32879617|32881890	1	32879617	32881890	intron	ENSGALG00000019361.5	gal-FAM19A2_0001
chr1:33042828|33055078	1	33042828	33055078	exon	ENSGALG00000030024.3	gal-USP15_0001
chr1:33042828|33069228	1	33042828	33069228	exon	ENSGALG00000030024.3	gal-USP15_0003
chr1:33158945|33173880	1	33158945	33173880	exon	ENSGALG00000009795.6	gal-MON2_0008
chr1:33217192|33278963	1	33217192	33278963	exon	ENSGALG00000009805.6	gal-PPM1H_0012
chr1:33238768|33278963	1	33238768	33278963	exon	ENSGALG00000009805.6	gal-PPM1H_0004
chr1:33259929|33278963	1	33259929	33278963	exon	ENSGALG00000009805.6	gal-PPM1H_0002
chr1:33267920|33278963	1	33267920	33278963	exon	ENSGALG00000009805.6	gal-PPM1H_0001
chr1:33629350|33631832	1	33629350	33631832	exon	ENSGALG00000009825.6	gal-SRGAP1_0001
chr1:33629350|33640290	1	33629350	33640290	exon	ENSGALG00000009825.6	gal-SRGAP1_0002
chr1:33629350|33648907	1	33629350	33648907	exon	ENSGALG00000009825.6	gal-SRGAP1_0010
chr1:33657723|33661652	1	33657723	33661652	exon	ENSGALG00000009825.6	gal-SRGAP1_0003
chr1:33741748|33751484	1	33741748	33751484	exon	ENSGALG00000009835.7	gal-XPOT_0007
chr1:33741748|33752068	1	33741748	33752068	intron	ENSGALG00000009835.7	gal-XPOT_0009
chr1:33741748|33752225	1	33741748	33752225	intron	ENSGALG00000009835.7	gal-XPOT_0001
chr1:34076236|34090701	1	34076236	34090701	exon	ENSGALG00000009873.6	gal-LEMD3_0003
chr1:34076236|34099260	1	34076236	34099260	exon	ENSGALG00000009873.6	gal-LEMD3_0007
chr1:34077773|34090701	1	34077773	34090701	exon	ENSGALG00000009873.6	gal-LEMD3_0004
chr1:34085906|34090701	1	34085906	34090701	exon	ENSGALG00000009873.6	gal-LEMD3_0002
chr1:345369|349459	1	345369	349459	exon	ENSGALG00000041494.2	gal-GOLGB1_0008
chr1:34619773|34626410	1	34619773	34626410	exon	ENSGALG00000009895.6	gal-GRIP1_0001
chr1:34927319|34928043	1	34927319	34928043	exon	ENSGALG00000033879.2	gal-CAND1_0003
chr1:350698|353388	1	350698	353388	exon	ENSGALG00000041494.2	gal-GOLGB1_0001
chr1:35236614|35250382	1	35236614	35250382	exon	ENSGALG00000009905.6	gal-MDM1_0003
chr1:35245973|35248272	1	35245973	35248272	exon	ENSGALG00000009905.6	gal-MDM1_0001
chr1:35351393|35359356	1	35351393	35359356	exon	ENSGALG00000009927.5	gal-AC113404_0001
chr1:35511142|35520289	1	35511142	35520289	exon	ENSGALG00000019355.5	gal-CPSF6_0002
chr1:35575206|35594860	1	35575206	35594860	intergenic	NA	gal-intergenic_001047
chr1:35688888|35709037	1	35688888	35709037	exon	ENSGALG00000009959.6	gal-AC025263_0005
chr1:35906788|35914259	1	35906788	35914259	exon	ENSGALG00000010042.6	gal-CNOT2_0010
chr1:36410497|36422466	1	36410497	36422466	exon	ENSGALG00000010163.6	gal-LGR5_0002
chr1:36581811|36585187	1	36581811	36585187	exon	ENSGALG00000010190.6	gal-TBC1D15_0001
chr1:36659291|36666917	1	36659291	36666917	exon	ENSGALG00000010198.7	gal-TPH2_0002
chr1:36742630|36776302	1	36742630	36776302	exon	ENSGALG00000010200.6	gal-TRHDE_0012
chr1:36742630|36777134	1	36742630	36777134	intron	ENSGALG00000010200.6	gal-TRHDE_0013
chr1:36776176|36828823	1	36776176	36828823	exon	ENSGALG00000010200.6	gal-TRHDE_0019
chr1:36776176|36839892	1	36776176	36839892	exon	ENSGALG00000010200.6	gal-TRHDE_0010
chr1:36822943|36839892	1	36822943	36839892	exon	ENSGALG00000010200.6	gal-TRHDE_0001
chr1:36822943|36858583	1	36822943	36858583	exon	ENSGALG00000010200.6	gal-TRHDE_0003
chr1:36839755|36879413	1	36839755	36879413	exon	ENSGALG00000010200.6	gal-TRHDE_0011
chr1:36839755|36911369	1	36839755	36911369	exon	ENSGALG00000010200.6	gal-TRHDE_0006
chr1:3713713|3714591	1	3713713	3714591	exon	ENSGALG00000006409.6	gal-PODXL_0002
chr1:3713713|3717463	1	3713713	3717463	exon	ENSGALG00000006409.6	gal-PODXL_0001
chr1:3748643|3756606	1	3748643	3756606	exon	ENSGALG00000006356.7	gal-MKLN1_0001
chr1:3765650|3770069	1	3765650	3770069	exon	ENSGALG00000006356.7	gal-MKLN1_0009
chr1:3767907|3770069	1	3767907	3770069	exon	ENSGALG00000006356.7	gal-MKLN1_0017
chr1:37718566|37722061	1	37718566	37722061	exon	ENSGALG00000010204.6	gal-KCNC2_0001
chr1:37721131|37722061	1	37721131	37722061	exon	ENSGALG00000010204.6	gal-KCNC2_0003
chr1:37895821|37897947	1	37895821	37897947	exon	ENSGALG00000010227.7	gal-KRR1_0001
chr1:3801187|3812779	1	3801187	3812779	exon	ENSGALG00000006356.7	gal-MKLN1_0004
chr1:3801187|3820429	1	3801187	3820429	exon	ENSGALG00000006356.7	gal-MKLN1_0022
chr1:3805215|3812779	1	3805215	3812779	exon	ENSGALG00000006356.7	gal-MKLN1_0021
chr1:3805215|3820429	1	3805215	3820429	exon	ENSGALG00000006356.7	gal-MKLN1_0005
chr1:38161742|38171779	1	38161742	38171779	exon	ENSGALG00000010246.6	gal-OSBPL8_0002
chr1:38161742|38172053	1	38161742	38172053	intron	ENSGALG00000010246.6	gal-OSBPL8_0005
chr1:38612923|38613322	1	38612923	38613322	exon	ENSGALG00000054653.1	gal-intergenic_000812
chr1:38855663|38876050	1	38855663	38876050	exon	ENSGALG00000010311.6	gal-NAV3_0010
chr1:38961852|38966022	1	38961852	38966022	exon	ENSGALG00000010311.6	gal-NAV3_0027
chr1:38961852|38972843	1	38961852	38972843	exon	ENSGALG00000010311.6	gal-NAV3_0013
chr1:39269599|39313007	1	39269599	39313007	exon	ENSGALG00000041094.2	gal-SYT1_0003
chr1:3943229|3966722	1	3943229	3966722	intron	ENSGALG00000050475.1	gal-intergenic_000187
chr1:3966138|3966722	1	3966138	3966722	intergenic	NA	gal-intergenic_000048
chr1:39686866|39691470	1	39686866	39691470	exon	ENSGALG00000010325.7	gal-PPP1R12A_0015
chr1:3997639|3998992	1	3997639	3998992	intergenic	NA	gal-intergenic_001022
chr1:4011075|4029140	1	4011075	4029140	intron	ENSGALG00000050475.1	gal-intergenic_001436
chr1:40117611|40138380	1	40117611	40138380	exon	ENSGALG00000010939.6	gal-LIN7A_0001
chr1:40207310|40224996	1	40207310	40224996	exon	ENSGALG00000010940.6	gal-ACSS3_0002
chr1:40207310|40235513	1	40207310	40235513	exon	ENSGALG00000010940.6	gal-ACSS3_0005
chr1:40207310|40243588	1	40207310	40243588	exon	ENSGALG00000010940.6	gal-ACSS3_0006
chr1:40216438|40224996	1	40216438	40224996	intron	ENSGALG00000010940.6	gal-ACSS3_0007
chr1:40216443|40224996	1	40216443	40224996	exon	ENSGALG00000010940.6	gal-ACSS3_0009
chr1:40216443|40235513	1	40216443	40235513	exon	ENSGALG00000010940.6	gal-ACSS3_0010
chr1:4022628|4025996	1	4022628	4025996	exon	ENSGALG00000050475.1	gal-intergenic_000343
chr1:4022628|4029140	1	4022628	4029140	intron	ENSGALG00000050475.1	gal-intergenic_000887
chr1:40295838|40314768	1	40295838	40314768	exon	ENSGALG00000010958.6	gal-PPFIA2_0007
chr1:40340428|40357529	1	40340428	40357529	exon	ENSGALG00000010958.6	gal-PPFIA2_0003
chr1:40357413|40388790	1	40357413	40388790	exon	ENSGALG00000010958.6	gal-PPFIA2_0008
chr1:40568974|40572972	1	40568974	40572972	intron	ENSGALG00000010958.6	gal-PPFIA2_0009
chr1:40783080|40790685	1	40783080	40790685	exon	ENSGALG00000042269.2	gal-METTL25_0002
chr1:40790541|40813776	1	40790541	40813776	exon	ENSGALG00000042269.2	gal-METTL25_0003
chr1:40826234|40832123	1	40826234	40832123	intron	ENSGALG00000042269.2	gal-METTL25_0001
chr1:40994452|40995022	1	40994452	40995022	exon	ENSGALG00000010975.5	gal-TMTC2_0008
chr1:41055882|41069411	1	41055882	41069411	exon	ENSGALG00000010975.5	gal-TMTC2_0001
chr1:41055882|41078653	1	41055882	41078653	exon	ENSGALG00000010975.5	gal-TMTC2_0010
chr1:41066557|41078653	1	41066557	41078653	exon	ENSGALG00000010975.5	gal-TMTC2_0009
chr1:41066557|41093430	1	41066557	41093430	exon	ENSGALG00000010975.5	gal-TMTC2_0011
chr1:41676543|41694570	1	41676543	41694570	intron	ENSGALG00000010992.6	gal-SLC6A15_0004
chr1:41683428|41700601	1	41683428	41700601	exon	ENSGALG00000010992.6	gal-SLC6A15_0001
chr1:41808647|41826773	1	41808647	41826773	exon	ENSGALG00000044478.2	gal-LRRIQ1_0001
chr1:42408475|42448126	1	42408475	42448126	intron	ENSGALG00000053372.1	gal-intergenic_002191
chr1:42427426|42448126	1	42427426	42448126	intron	ENSGALG00000053372.1	gal-intergenic_002189
chr1:42427426|42478557	1	42427426	42478557	intron	ENSGALG00000053372.1	gal-intergenic_001745
chr1:42445944|42478557	1	42445944	42478557	exon	ENSGALG00000053372.1	gal-intergenic_002417
chr1:42467648|42478557	1	42467648	42478557	intron	ENSGALG00000053372.1	gal-intergenic_001382
chr1:42476689|42478557	1	42476689	42478557	exon	ENSGALG00000053372.1	gal-intergenic_000765
chr1:42898009|42899622	1	42898009	42899622	exon	ENSGALG00000033106.2	gal-TMTC3_0001
chr1:42898009|42923320	1	42898009	42923320	exon	ENSGALG00000033106.2	gal-TMTC3_0016
chr1:42898013|42899622	1	42898013	42899622	exon	ENSGALG00000033106.2	gal-TMTC3_0002
chr1:42903613|42912941	1	42903613	42912941	exon	ENSGALG00000033106.2	gal-TMTC3_0003
chr1:42912793|42923320	1	42912793	42923320	exon	ENSGALG00000033106.2	gal-TMTC3_0004
chr1:43018022|43027127	1	43018022	43027127	exon	ENSGALG00000011206.6	gal-KITLG_0001
chr1:43380972|43390054	1	43380972	43390054	exon	ENSGALG00000035493.3	gal-POC1B_0001
chr1:43471114|43478279	1	43471114	43478279	exon	ENSGALG00000030550.3	gal-intergenic_000425
chr1:45105131|45110783	1	45105131	45110783	exon	ENSGALG00000011309.6	gal-PLXNC1_0001
chr1:45105131|45116587	1	45105131	45116587	exon	ENSGALG00000011309.6	gal-PLXNC1_0003
chr1:45110683|45135808	1	45110683	45135808	exon	ENSGALG00000011309.6	gal-PLXNC1_0013
chr1:45153756|45157087	1	45153756	45157087	exon	ENSGALG00000011309.6	gal-PLXNC1_0002
chr1:4529199|4539211	1	4529199	4539211	intron	ENSGALG00000009279.6	gal-SFMBT2_0019
chr1:4529199|4548796	1	4529199	4548796	intron	ENSGALG00000009279.6	gal-SFMBT2_0005
chr1:45380897|45389163	1	45380897	45389163	exon	ENSGALG00000011327.6	gal-NR2C1_0001
chr1:45458731|45461170	1	45458731	45461170	exon	ENSGALG00000011342.6	gal-FGD6_0002
chr1:45484598|45512793	1	45484598	45512793	exon	ENSGALG00000011357.6	gal-VEZT_0004
chr1:45484598|45516493	1	45484598	45516493	exon	ENSGALG00000011357.6	gal-VEZT_0005
chr1:45715077|45721907	1	45715077	45721907	exon	ENSGALG00000011421.6	gal-HAL_0001
chr1:4575411|4585048	1	4575411	4585048	exon	ENSGALG00000009279.6	gal-SFMBT2_0007
chr1:45832158|45853118	1	45832158	45853118	exon	ENSGALG00000011456.6	gal-CDK17_0011
chr1:45834769|45853118	1	45834769	45853118	exon	ENSGALG00000011456.6	gal-CDK17_0005
chr1:45852985|45859941	1	45852985	45859941	exon	ENSGALG00000011456.6	gal-CDK17_0003
chr1:45852985|45872989	1	45852985	45872989	exon	ENSGALG00000011456.6	gal-CDK17_0007
chr1:45963418|45978583	1	45963418	45978583	intergenic	NA	gal-C12ORF63_0004
chr1:45993535|46014997	1	45993535	46014997	intron	ENSGALG00000030853.2	gal-intergenic_008053
chr1:4610154|4613829	1	4610154	4613829	exon	ENSGALG00000009279.6	gal-SFMBT2_0004
chr1:4610154|4619949	1	4610154	4619949	intron	ENSGALG00000009279.6	gal-SFMBT2_0008
chr1:46309160|46311845	1	46309160	46311845	intron	ENSGALG00000025889.2,ENSGALG00000026407.2	gal-ENSGALG00000026407_0001
chr1:46309160|46331383	1	46309160	46331383	intron	ENSGALG00000025889.2,ENSGALG00000029125.2,ENSGALG00000026407.2,ENSGALG00000026453.2	gal-ENSGALG00000026453_0001
chr1:46678392|46681235	1	46678392	46681235	exon	ENSGALG00000011504.7	gal-TMPO_0002
chr1:46768946|46802408	1	46768946	46802408	exon	ENSGALG00000011549.5	gal-ANKS1B_0004
chr1:46779681|46807772	1	46779681	46807772	exon	ENSGALG00000011549.5	gal-ANKS1B_0009
chr1:46802229|46807772	1	46802229	46807772	exon	ENSGALG00000011549.5	gal-ANKS1B_0005
chr1:46969251|46971902	1	46969251	46971902	intron	ENSGALG00000011549.5	gal-ANKS1B_0011
chr1:47012784|47066281	1	47012784	47066281	intron	ENSGALG00000011549.5	gal-ANKS1B_0032
chr1:47023834|47066281	1	47023834	47066281	exon	ENSGALG00000011549.5	gal-ANKS1B_0014
chr1:47046548|47066281	1	47046548	47066281	exon	ENSGALG00000011549.5	gal-ANKS1B_0010
chr1:47046548|47089364	1	47046548	47089364	exon	ENSGALG00000011549.5	gal-ANKS1B_0020
chr1:47102133|47111949	1	47102133	47111949	exon	ENSGALG00000011549.5	gal-ANKS1B_0007
chr1:47195226|47213003	1	47195226	47213003	exon	ENSGALG00000011557.6	gal-UHRF1BP1L_0006
chr1:47214621|47217646	1	47214621	47217646	exon	ENSGALG00000011557.6	gal-UHRF1BP1L_0001
chr1:47544065|47551786	1	47544065	47551786	intron	ENSGALG00000011614.6	gal-ANO4_0009
chr1:47544065|47562761	1	47544065	47562761	intron	ENSGALG00000011614.6	gal-ANO4_0003
chr1:47629944|47633635	1	47629944	47633635	exon	ENSGALG00000011633.6	gal-SLC5A8_0001
chr1:47681062|47683900	1	47681062	47683900	exon	ENSGALG00000011643.6	gal-UTP20_0001
chr1:47681062|47705618	1	47681062	47705618	exon	ENSGALG00000011643.6	gal-UTP20_0006
chr1:47722026|47733249	1	47722026	47733249	exon	ENSGALG00000011662.7	gal-NUP205_0002
chr1:47804255|47830023	1	47804255	47830023	exon	ENSGALG00000011682.5	gal-CNOT4_0009
chr1:47811946|47830023	1	47811946	47830023	exon	ENSGALG00000011682.5	gal-CNOT4_0003
chr1:4783733|4794458	1	4783733	4794458	exon	ENSGALG00000006833.6	gal-ITIH2_0001
chr1:48586553|48587151	1	48586553	48587151	exon	ENSGALG00000011809.5	gal-GRIN2B_0001
chr1:48844711|48845723	1	48844711	48845723	intron	ENSGALG00000011814.6	gal-ATF7IP_0002
chr1:48884228|48887826	1	48884228	48887826	exon	ENSGALG00000011814.6	gal-ATF7IP_0001
chr1:48884228|48895109	1	48884228	48895109	exon	ENSGALG00000011814.6	gal-ATF7IP_0003
chr1:49010682|49041963	1	49010682	49041963	exon	ENSGALG00000011847.6	gal-TTC26_0004
chr1:4909532|4916415	1	4909532	4916415	exon	ENSGALG00000006731.7	gal-TAF3_0004
chr1:49129576|49145879	1	49129576	49145879	exon	ENSGALG00000036238.2	gal-LUC7L2_0004
chr1:49138850|49145879	1	49138850	49145879	exon	ENSGALG00000036238.2	gal-LUC7L2_0003
chr1:49178494|49180997	1	49178494	49180997	exon	ENSGALG00000019325.6	gal-ENSGALG00000019325_0002
chr1:49189065|49193448	1	49189065	49193448	exon	ENSGALG00000011863.5	gal-POLDIP3_0001
chr1:49189068|49193448	1	49189068	49193448	exon	ENSGALG00000011863.5	gal-POLDIP3_0002
chr1:49285282|49292192	1	49285282	49292192	intron	ENSGALG00000011878.6	gal-intergenic_000674
chr1:49347656|49353289	1	49347656	49353289	exon	ENSGALG00000011878.6	gal-TCF20_0002
chr1:49347656|49375607	1	49347656	49375607	exon	ENSGALG00000011878.6	gal-TCF20_0001
chr1:49375514|49385613	1	49375514	49385613	exon	ENSGALG00000011878.6	gal-TCF20_0006
chr1:49498273|49506938	1	49498273	49506938	exon	ENSGALG00000041687.2	gal-SREBF2_0002
chr1:49498273|49509059	1	49498273	49509059	exon	ENSGALG00000041687.2	gal-SREBF2_0004
chr1:49505500|49506938	1	49505500	49506938	exon	ENSGALG00000041687.2	gal-SREBF2_0001
chr1:49666165|49668912	1	49666165	49668912	exon	ENSGALG00000011958.7	gal-TEF_0001
chr1:49768594|49771560	1	49768594	49771560	exon	ENSGALG00000011976.4	gal-L3MBTL2_0001
chr1:49937394|49940950	1	49937394	49940950	exon	ENSGALG00000012013.6	gal-SLC25A17_0001
chr1:50143052|50145784	1	50143052	50145784	exon	ENSGALG00000012050.7	gal-TNRC6B_0019
chr1:50227176|50232464	1	50227176	50232464	intergenic	NA	gal-TNRC6B_0020
chr1:50380849|50381966	1	50380849	50381966	intron	ENSGALG00000052047.1	gal-intergenic_001744
chr1:50439939|50443068	1	50439939	50443068	exon	ENSGALG00000035051.2	gal-CACNA1I_0001
chr1:51463728|51465790	1	51463728	51465790	exon	ENSGALG00000012472.5	gal-IL2RB_0001
chr1:51766829|51767181	1	51766829	51767181	exon	ENSGALG00000043092.2	gal-MYH9_0002
chr1:51766829|51771794	1	51766829	51771794	exon	ENSGALG00000043092.2	gal-MYH9_0001
chr1:51937058|51937282	1	51937058	51937282	exon	ENSGALG00000012540.6	gal-RBFOX2_0010
chr1:52810269|52829008	1	52810269	52829008	exon	ENSGALG00000012559.5	gal-LARGE_0012
chr1:52847450|52919833	1	52847450	52919833	exon	ENSGALG00000012559.5	gal-LARGE_0019
chr1:52907987|52909721	1	52907987	52909721	exon	ENSGALG00000012559.5	gal-LARGE_0004
chr1:52943587|52949165	1	52943587	52949165	exon	ENSGALG00000012559.5	gal-LARGE_0009
chr1:53291216|53293826	1	53291216	53293826	exon	ENSGALG00000012611.6	gal-RTCB_0001
chr1:53336803|53339742	1	53336803	53339742	exon	ENSGALG00000012619.6	gal-PRDM4_0002
chr1:53347217|53352205	1	53347217	53352205	exon	ENSGALG00000012631.5	gal-PWP1_0002
chr1:54565567|54567042	1	54565567	54567042	intergenic	NA	gal-CHST11_0001
chr1:54577970|54581240	1	54577970	54581240	antisense	ENSGALG00000054571.1	gal-CHST11_0002
chr1:54638931|54645967	1	54638931	54645967	exon	ENSGALG00000041193.3	gal-NFYB_0001
chr1:54752062|54767701	1	54752062	54767701	exon	ENSGALG00000029746.2	gal-NT5DC3_0003
chr1:54776093|54777239	1	54776093	54777239	exon	ENSGALG00000039245.2	gal-STAB2_0003
chr1:55451146|55454518	1	55451146	55454518	exon	ENSGALG00000012760.6	gal-CCDC53_0002
chr1:55451146|55455472	1	55451146	55455472	exon	ENSGALG00000012760.6	gal-CCDC53_0001
chr1:55523762|55531948	1	55523762	55531948	exon	ENSGALG00000012763.6	gal-GNPTAB_0002
chr1:55527676|55531948	1	55527676	55531948	exon	ENSGALG00000012763.6	gal-GNPTAB_0001
chr1:56060982|56062080	1	56060982	56062080	exon	ENSGALG00000012792.6	gal-HIPK2_0001
chr1:56128213|56132237	1	56128213	56132237	exon	ENSGALG00000012792.6	gal-HIPK2_0007
chr1:56238776|56242986	1	56238776	56242986	exon	ENSGALG00000012796.7	gal-KIAA1549_0001
chr1:56381736|56404495	1	56381736	56404495	exon	ENSGALG00000012823.7	gal-TRIM24_0008
chr1:56381736|56407946	1	56381736	56407946	exon	ENSGALG00000012823.7	gal-TRIM24_0011
chr1:56391622|56396019	1	56391622	56396019	exon	ENSGALG00000012823.7	gal-TRIM24_0004
chr1:56391622|56410392	1	56391622	56410392	exon	ENSGALG00000012823.7	gal-TRIM24_0023
chr1:56391622|56415528	1	56391622	56415528	exon	ENSGALG00000012823.7	gal-TRIM24_0010
chr1:56406437|56415528	1	56406437	56415528	exon	ENSGALG00000012823.7	gal-TRIM24_0006
chr1:56565905|56570647	1	56565905	56570647	exon	ENSGALG00000012834.7	gal-AKR1D1_0002
chr1:56589206|56614855	1	56589206	56614855	exon	ENSGALG00000049530.1,ENSGALG00000053347.1	gal-intergenic_000199
chr1:56695732|56708951	1	56695732	56708951	exon	ENSGALG00000035108.3	gal-KDM7A_0007
chr1:56698087|56708951	1	56698087	56708951	exon	ENSGALG00000035108.3	gal-KDM7A_0001
chr1:56851260|56853917	1	56851260	56853917	exon	ENSGALG00000012857.6	gal-DENND2A_0002
chr1:56932513|56949904	1	56932513	56949904	exon	ENSGALG00000012865.6	gal-BRAF_0001
chr1:56932513|56987388	1	56932513	56987388	exon	ENSGALG00000012865.6	gal-BRAF_0003
chr1:56938302|56949904	1	56938302	56949904	exon	ENSGALG00000012865.6	gal-BRAF_0014
chr1:56976365|56987388	1	56976365	56987388	exon	ENSGALG00000012865.6	gal-BRAF_0002
chr1:57390546|57390762	1	57390546	57390762	exon	ENSGALG00000012877.6	gal-CREB3L2_0001
chr1:57577194|57597906	1	57577194	57597906	exon	ENSGALG00000012890.6	gal-DGKI_0003
chr1:57716375|57719437	1	57716375	57719437	exon	ENSGALG00000040493.2	gal-PTN_0001
chr1:57808042|57809477	1	57808042	57809477	intron	ENSGALG00000012894.4	gal-CHRM2_0001
chr1:58229609|58230983	1	58229609	58230983	exon	ENSGALG00000041619.2	gal-MTPN_0001
chr1:59107657|59109123	1	59107657	59109123	exon	ENSGALG00000012934.7	gal-BICD1_0006
chr1:59167807|59168019	1	59167807	59168019	exon	ENSGALG00000012934.7	gal-BICD1_0005
chr1:59714665|59718451	1	59714665	59718451	exon	ENSGALG00000012956.7	gal-TMTC1_0007
chr1:59714665|59720574	1	59714665	59720574	exon	ENSGALG00000012956.7	gal-TMTC1_0006
chr1:59714665|59761373	1	59714665	59761373	exon	ENSGALG00000012956.7	gal-TMTC1_0009
chr1:59714665|59773047	1	59714665	59773047	exon	ENSGALG00000012956.7	gal-TMTC1_0010
chr1:59759883|59773047	1	59759883	59773047	exon	ENSGALG00000012956.7	gal-TMTC1_0011
chr1:59772858|59787308	1	59772858	59787308	exon	ENSGALG00000012956.7	gal-TMTC1_0003
chr1:59772858|59799951	1	59772858	59799951	exon	ENSGALG00000012956.7	gal-TMTC1_0012
chr1:59772858|59808005	1	59772858	59808005	exon	ENSGALG00000012956.7	gal-TMTC1_0015
chr1:59787187|59808005	1	59787187	59808005	exon	ENSGALG00000012956.7	gal-TMTC1_0002
chr1:59966230|59971127	1	59966230	59971127	intron	ENSGALG00000012974.4	gal-WASH1_0001
chr1:60259740|60263498	1	60259740	60263498	exon	ENSGALG00000012986.6	gal-KDM5A_0003
chr1:60286983|60287346	1	60286983	60287346	exon	ENSGALG00000012987.6	gal-CCDC77_0001
chr1:60461965|60469287	1	60461965	60469287	exon	ENSGALG00000012992.6	gal-WNK1_0001
chr1:60485592|60488796	1	60485592	60488796	exon	ENSGALG00000012992.6	gal-WNK1_0008
chr1:60518132|60519913	1	60518132	60519913	exon	ENSGALG00000012992.6	gal-WNK1_0009
chr1:60556357|60612482	1	60556357	60612482	exon	ENSGALG00000012994.6	gal-ERC1_0032
chr1:60659912|60662545	1	60659912	60662545	exon	ENSGALG00000012994.6	gal-ERC1_0007
chr1:60674681|60703094	1	60674681	60703094	exon	ENSGALG00000012994.6	gal-ERC1_0034
chr1:60674681|60734740	1	60674681	60734740	exon	ENSGALG00000012994.6	gal-ERC1_0023
chr1:60719796|60734740	1	60719796	60734740	exon	ENSGALG00000012994.6	gal-ERC1_0014
chr1:60719796|60780003	1	60719796	60780003	exon	ENSGALG00000012994.6	gal-ERC1_0021
chr1:60734580|60780003	1	60734580	60780003	exon	ENSGALG00000012994.6	gal-ERC1_0019
chr1:60961030|60963751	1	60961030	60963751	antisense	ENSGALG00000035533.2	gal-ADIPOR2_0001
chr1:61201236|61205400	1	61201236	61205400	exon	ENSGALG00000013022.6	gal-CACNA1C_0002
chr1:612314|653308	1	612314	653308	exon	ENSGALG00000033919.2	gal-SHANK3_0002
chr1:61400416|61460519	1	61400416	61460519	exon	ENSGALG00000013022.6	gal-CACNA1C_0004
chr1:61453301|61460519	1	61453301	61460519	exon	ENSGALG00000013022.6	gal-CACNA1C_0003
chr1:61483715|61531877	1	61483715	61531877	exon	ENSGALG00000013022.6	gal-CACNA1C_0009
chr1:61503302|61507868	1	61503302	61507868	exon	ENSGALG00000013022.6	gal-CACNA1C_0014
chr1:61803331|61823314	1	61803331	61823314	exon	ENSGALG00000013037.6	gal-BCL2L13_0003
chr1:61812486|61823314	1	61812486	61823314	exon	ENSGALG00000013037.6	gal-BCL2L13_0001
chr1:61879983|61896473	1	61879983	61896473	exon	ENSGALG00000013042.6	gal-MICAL3_0005
chr1:61884278|61896473	1	61884278	61896473	exon	ENSGALG00000013042.6	gal-MICAL3_0003
chr1:61901522|61967208	1	61901522	61967208	exon	ENSGALG00000013042.6	gal-MICAL3_0019
chr1:61905929|61935008	1	61905929	61935008	exon	ENSGALG00000013042.6	gal-MICAL3_0002
chr1:61905929|61967208	1	61905929	61967208	exon	ENSGALG00000013042.6	gal-MICAL3_0008
chr1:61930584|61935008	1	61930584	61935008	exon	ENSGALG00000013042.6	gal-MICAL3_0004
chr1:61930584|61967208	1	61930584	61967208	exon	ENSGALG00000013042.6	gal-MICAL3_0033
chr1:62133375|62156680	1	62133375	62156680	exon	ENSGALG00000053854.1,ENSGALG00000054210.1,ENSGALG00000049903.1,ENSGALG00000003466.7	gal-AKR1B1L_0001
chr1:62428972|62438748	1	62428972	62438748	exon	ENSGALG00000033471.3	gal-CALD1_0003
chr1:62632494|62650108	1	62632494	62650108	exon	ENSGALG00000028186.4	gal-RERG_0001
chr1:63066508|63069604	1	63066508	63069604	intergenic	NA	gal-intergenic_000263
chr1:63119325|63122664	1	63119325	63122664	exon	ENSGALG00000013095.7	gal-DERA_0002
chr1:63119325|63123460	1	63119325	63123460	intron	ENSGALG00000013095.7	gal-DERA_0007
chr1:63119325|63130482	1	63119325	63130482	exon	ENSGALG00000013095.7	gal-DERA_0001
chr1:63119325|63131000	1	63119325	63131000	intron	ENSGALG00000013095.7	gal-DERA_0003
chr1:63119325|63132460	1	63119325	63132460	intron	ENSGALG00000013095.7	gal-DERA_0005
chr1:6383866|6448281	1	6383866	6448281	exon	ENSGALG00000034590.2	gal-CELF2_0002
chr1:63981655|63995951	1	63981655	63995951	exon	ENSGALG00000013117.7	gal-PIK3C2G_0014
chr1:64215211|64220751	1	64215211	64220751	exon	ENSGALG00000013123.6	gal-PLCZ1_0001
chr1:64450786|64466461	1	64450786	64466461	exon	ENSGALG00000013134.6	gal-PLEKHA5_0002
chr1:64450786|64484155	1	64450786	64484155	exon	ENSGALG00000013134.6	gal-PLEKHA5_0013
chr1:64555425|64559176	1	64555425	64559176	intron	ENSGALG00000038026.2	gal-AEBP2_0007
chr1:64555425|64573603	1	64555425	64573603	exon	ENSGALG00000038026.2	gal-AEBP2_0001
chr1:64739610|64761316	1	64739610	64761316	exon	ENSGALG00000038920.3	gal-intergenic_000768
chr1:65033946|65097542	1	65033946	65097542	exon	ENSGALG00000013143.6	gal-PDE3A_0001
chr1:65084068|65097542	1	65084068	65097542	exon	ENSGALG00000013143.6	gal-PDE3A_0014
chr1:65201979|65203679	1	65201979	65203679	exon	ENSGALG00000019276.5	gal-RP11-545J16_0002
chr1:65303788|65310372	1	65303788	65310372	exon	ENSGALG00000013173.6	gal-PYROXD1_0001
chr1:65317900|65323089	1	65317900	65323089	exon	ENSGALG00000013174.7	gal-RECQL_0002
chr1:65606910|65681035	1	65606910	65681035	intergenic	NA	gal-ENSGALG00000023012_0002
chr1:6571065|6572667	1	6571065	6572667	exon	ENSGALG00000035563.2	gal-USP6NL_0008
chr1:6582722|6593517	1	6582722	6593517	exon	ENSGALG00000035563.2	gal-USP6NL_0007
chr1:65921575|65956978	1	65921575	65956978	exon	ENSGALG00000032768.2	gal-SOX5_0001
chr1:65952054|65956978	1	65952054	65956978	intron	ENSGALG00000032768.2	gal-SOX5_0019
chr1:65956768|66032504	1	65956768	66032504	exon	ENSGALG00000032768.2	gal-SOX5_0005
chr1:6601723|6606432	1	6601723	6606432	exon	ENSGALG00000035563.2	gal-USP6NL_0001
chr1:6601723|6623408	1	6601723	6623408	exon	ENSGALG00000035563.2	gal-USP6NL_0004
chr1:6601723|6673478	1	6601723	6673478	exon	ENSGALG00000035563.2	gal-USP6NL_0003
chr1:6622254|6673478	1	6622254	6673478	exon	ENSGALG00000035563.2	gal-USP6NL_0002
chr1:66507424|66517221	1	66507424	66517221	exon	ENSGALG00000013210.6	gal-C2CD5_0012
chr1:66514356|66528487	1	66514356	66528487	exon	ENSGALG00000013210.6	gal-C2CD5_0011
chr1:66522671|66568595	1	66522671	66568595	exon	ENSGALG00000013210.6	gal-C2CD5_0022
chr1:66563616|66568595	1	66563616	66568595	exon	ENSGALG00000013210.6	gal-C2CD5_0021
chr1:67533838|67555101	1	67533838	67555101	exon	ENSGALG00000054273.1	gal-RASSF8_0001
chr1:6759065|6768372	1	6759065	6768372	exon	ENSGALG00000033772.2	gal-UPF2_0004
chr1:67683144|67706011	1	67683144	67706011	exon	ENSGALG00000014071.6	gal-ITPR2_0016
chr1:67832265|67856836	1	67832265	67856836	exon	ENSGALG00000014071.6	gal-ITPR2_0015
chr1:67843115|67844995	1	67843115	67844995	exon	ENSGALG00000014071.6	gal-ITPR2_0014
chr1:67873290|67876257	1	67873290	67876257	exon	ENSGALG00000014071.6	gal-ITPR2_0013
chr1:67873290|67884340	1	67873290	67884340	exon	ENSGALG00000014071.6	gal-ITPR2_0002
chr1:67978073|67978600	1	67978073	67978600	exon	ENSGALG00000014083.7	gal-ASUN_0001
chr1:68215899|68244907	1	68215899	68244907	exon	ENSGALG00000014106.6	gal-PPFIBP1_0003
chr1:68242452|68244907	1	68242452	68244907	exon	ENSGALG00000014106.6	gal-PPFIBP1_0002
chr1:68371390|68390475	1	68371390	68390475	exon	ENSGALG00000014140.7	gal-ARFGAP3_0002
chr1:68543534|68546174	1	68543534	68546174	exon	ENSGALG00000014167.7	gal-TTLL12_0001
chr1:68587784|68650395	1	68587784	68650395	exon	ENSGALG00000014178.6	gal-SCUBE1_0001
chr1:6864423|6883092	1	6864423	6883092	exon	ENSGALG00000014038.7	gal-CDC123_0001
chr1:68832066|68837976	1	68832066	68837976	exon	ENSGALG00000014186.7	gal-MPPED1_0004
chr1:68832066|68851736	1	68832066	68851736	exon	ENSGALG00000014186.7	gal-MPPED1_0003
chr1:68832325|68837976	1	68832325	68837976	exon	ENSGALG00000014186.7	gal-MPPED1_0002
chr1:68832325|68851736	1	68832325	68851736	exon	ENSGALG00000014186.7	gal-MPPED1_0001
chr1:68837795|68851736	1	68837795	68851736	exon	ENSGALG00000014186.7	gal-MPPED1_0005
chr1:69018383|69025801	1	69018383	69025801	exon	ENSGALG00000014189.6	gal-SULT4A1_0002
chr1:69020587|69025801	1	69020587	69025801	exon	ENSGALG00000014189.6	gal-SULT4A1_0003
chr1:69023945|69025801	1	69023945	69025801	exon	ENSGALG00000014189.6	gal-SULT4A1_0001
chr1:69077175|69084416	1	69077175	69084416	exon	ENSGALG00000029308.2	gal-PNPLA3_0001
chr1:69077175|69086794	1	69077175	69086794	exon	ENSGALG00000029308.2	gal-PNPLA3_0002
chr1:69136889|69151861	1	69136889	69151861	exon	ENSGALG00000014201.7	gal-PARVB_0001
chr1:69299203|69317858	1	69299203	69317858	exon	ENSGALG00000036598.3	gal-KIAA1644_0002
chr1:69852983|69856309	1	69852983	69856309	exon	ENSGALG00000019261.4	gal-ARHGAP8_0001
chr1:69873632|69899488	1	69873632	69899488	exon	ENSGALG00000019261.4	gal-ARHGAP8_0002
chr1:69895395|69899488	1	69895395	69899488	exon	ENSGALG00000019261.4	gal-ARHGAP8_0004
chr1:70230774|70233106	1	70230774	70233106	exon	ENSGALG00000014226.6	gal-KIAA0930_0001
chr1:70240459|70261317	1	70240459	70261317	exon	ENSGALG00000014226.6	gal-KIAA0930_0003
chr1:70598809|70610800	1	70598809	70610800	exon	ENSGALG00000014234.6	gal-ATXN10_0003
chr1:70610720|70625578	1	70610720	70625578	exon	ENSGALG00000014234.6	gal-ATXN10_0004
chr1:71082195|71122229	1	71082195	71122229	intron	ENSGALG00000046905.1,ENSGALG00000047503.1	gal-intergenic_000496
chr1:71082195|71143319	1	71082195	71143319	intron	ENSGALG00000046905.1,ENSGALG00000047503.1	gal-intergenic_000764
chr1:71082195|71181375	1	71082195	71181375	exon	ENSGALG00000046905.1,ENSGALG00000047503.1,ENSGALG00000052222.1	gal-intergenic_000336
chr1:71102023|71157590	1	71102023	71157590	exon	ENSGALG00000047503.1,ENSGALG00000052222.1	gal-intergenic_000233
chr1:71111718|71122229	1	71111718	71122229	intergenic	NA	gal-intergenic_000146
chr1:71122064|71122229	1	71122064	71122229	intergenic	NA	gal-intergenic_000705
chr1:71122064|71135190	1	71122064	71135190	intergenic	NA	gal-intergenic_000123
chr1:71122064|71139009	1	71122064	71139009	intergenic	NA	gal-intergenic_000836
chr1:71122064|71143319	1	71122064	71143319	intergenic	NA	gal-intergenic_000110
chr1:71122064|71148063	1	71122064	71148063	intergenic	NA	gal-intergenic_000198
chr1:71122064|71157590	1	71122064	71157590	intron	ENSGALG00000052222.1	gal-intergenic_000055
chr1:71122064|71181375	1	71122064	71181375	intron	ENSGALG00000052222.1	gal-intergenic_000072
chr1:71122064|71197537	1	71122064	71197537	intron	ENSGALG00000052222.1	gal-intergenic_000256
chr1:71143228|71157590	1	71143228	71157590	intron	ENSGALG00000052222.1	gal-intergenic_000151
chr1:71143228|71181375	1	71143228	71181375	intron	ENSGALG00000052222.1	gal-intergenic_000115
chr1:71312966|71343721	1	71312966	71343721	exon	ENSGALG00000014551.6,ENSGALG00000048362.1	gal-TTC38_0004
chr1:71318403|71347901	1	71318403	71347901	exon	ENSGALG00000014551.6,ENSGALG00000048362.1,ENSGALG00000048687.1	gal-TTC38_0002
chr1:71376980|71379952	1	71376980	71379952	exon	ENSGALG00000013911.6	gal-ZC3HAV1_0002
chr1:71384274|71393543	1	71384274	71393543	exon	ENSGALG00000013911.6	gal-ZC3HAV1_0009
chr1:71387530|71389562	1	71387530	71389562	exon	ENSGALG00000013911.6	gal-ZC3HAV1_0001
chr1:71701308|71727534	1	71701308	71727534	exon	ENSGALG00000031503.2	gal-LRP6_0004
chr1:71701308|71767244	1	71701308	71767244	intron	ENSGALG00000031503.2	gal-LRP6_0010
chr1:71710699|71711744	1	71710699	71711744	exon	ENSGALG00000031503.2	gal-LRP6_0003
chr1:71710699|71727534	1	71710699	71727534	exon	ENSGALG00000031503.2	gal-LRP6_0002
chr1:71710699|71767244	1	71710699	71767244	intron	ENSGALG00000031503.2	gal-LRP6_0006
chr1:71902835|71910573	1	71902835	71910573	intron	ENSGALG00000028155.3	gal-DUSP16_0002
chr1:72885779|72898978	1	72885779	72898978	intron	ENSGALG00000031666.2	gal-intergenic_000349
chr1:72888897|72889684	1	72888897	72889684	exon	ENSGALG00000031666.2	gal-intergenic_000101
chr1:72888897|72898978	1	72888897	72898978	exon	ENSGALG00000031666.2	gal-intergenic_000056
chr1:72888897|72930105	1	72888897	72930105	exon	ENSGALG00000031666.2	gal-intergenic_000222
chr1:72888897|72939506	1	72888897	72939506	exon	ENSGALG00000031666.2	gal-intergenic_000061
chr1:72888897|72964667	1	72888897	72964667	exon	ENSGALG00000031666.2	gal-intergenic_000065
chr1:72888897|72973642	1	72888897	72973642	exon	ENSGALG00000031666.2	gal-intergenic_000050
chr1:72889606|72939506	1	72889606	72939506	exon	ENSGALG00000031666.2	gal-intergenic_000549
chr1:72894020|72898978	1	72894020	72898978	exon	ENSGALG00000031666.2	gal-intergenic_000330
chr1:72894020|72973642	1	72894020	72973642	exon	ENSGALG00000031666.2	gal-intergenic_001408
chr1:72930028|72973642	1	72930028	72973642	exon	ENSGALG00000031666.2	gal-intergenic_001051
chr1:72962509|72973642	1	72962509	72973642	exon	ENSGALG00000031666.2	gal-intergenic_000231
chr1:73010541|73074868	1	73010541	73074868	exon	ENSGALG00000046686.1,ENSGALG00000031666.2	gal-FAR2_0006
chr1:73012016|73074868	1	73012016	73074868	intron	ENSGALG00000046686.1,ENSGALG00000031666.2	gal-FAR2_0013
chr1:73072441|73074868	1	73072441	73074868	exon	ENSGALG00000046686.1,ENSGALG00000031666.2	gal-FAR2_0004
chr1:73271910|73286717	1	73271910	73286717	intron	ENSGALG00000017291.6	gal-FAR2_0033
chr1:73283680|73286717	1	73283680	73286717	exon	ENSGALG00000017291.6	gal-FAR2_0008
chr1:73283680|73293405	1	73283680	73293405	exon	ENSGALG00000017291.6	gal-FAR2_0005
chr1:73308519|73317633	1	73308519	73317633	exon	ENSGALG00000017291.6	gal-FAR2_0001
chr1:73308519|73319806	1	73308519	73319806	exon	ENSGALG00000017291.6	gal-FAR2_0003
chr1:7331550|7357828	1	7331550	7357828	exon	ENSGALG00000006682.6	gal-BEND7_0008
chr1:7340300|7357828	1	7340300	7357828	exon	ENSGALG00000006682.6	gal-BEND7_0004
chr1:7340300|7368642	1	7340300	7368642	exon	ENSGALG00000006682.6	gal-BEND7_0005
chr1:73444626|73456518	1	73444626	73456518	exon	ENSGALG00000026776.3	gal-TIGAR_0005
chr1:7349965|7357828	1	7349965	7357828	exon	ENSGALG00000006682.6	gal-BEND7_0002
chr1:73693068|73705989	1	73693068	73705989	exon	ENSGALG00000017282.5	gal-RP11-234B24_0014
chr1:73700188|73701175	1	73700188	73701175	exon	ENSGALG00000017282.5	gal-RP11-234B24_0002
chr1:73704702|73705989	1	73704702	73705989	exon	ENSGALG00000017282.5	gal-RP11-234B24_0001
chr1:7385702|7391609	1	7385702	7391609	exon	ENSGALG00000043593.2	gal-RP11-295P9_0001
chr1:74626170|74633080	1	74626170	74633080	exon	ENSGALG00000017272.7	gal-VWF_0001
chr1:74729244|74739452	1	74729244	74739452	exon	ENSGALG00000017274.6	gal-CD9_0002
chr1:74755640|74760147	1	74755640	74760147	exon	ENSGALG00000043916.2	gal-NOBOX_0001
chr1:75034533|75036982	1	75034533	75036982	exon	ENSGALG00000014347.7	gal-PARP11_0001
chr1:75058507|75059693	1	75058507	75059693	exon	ENSGALG00000014346.6	gal-TSPAN9_0001
chr1:75058507|75065015	1	75058507	75065015	exon	ENSGALG00000014346.6	gal-TSPAN9_0003
chr1:75059382|75065015	1	75059382	75065015	exon	ENSGALG00000014346.6	gal-TSPAN9_0002
chr1:75059382|75065296	1	75059382	75065296	intron	ENSGALG00000014346.6	gal-TSPAN9_0005
chr1:75059382|75076373	1	75059382	75076373	intron	ENSGALG00000014346.6	gal-TSPAN9_0004
chr1:75676381|75685372	1	75676381	75685372	exon	ENSGALG00000040184.2	gal-RIMKLB_0006
chr1:75708133|75723185	1	75708133	75723185	intron	ENSGALG00000040184.2	gal-RIMKLB_0005
chr1:75709208|75718159	1	75709208	75718159	exon	ENSGALG00000040184.2	gal-RIMKLB_0002
chr1:75709208|75723185	1	75709208	75723185	exon	ENSGALG00000040184.2	gal-RIMKLB_0001
chr1:75709249|75723185	1	75709249	75723185	exon	ENSGALG00000040184.2	gal-RIMKLB_0003
chr1:75761654|75763730	1	75761654	75763730	exon	ENSGALG00000036447.2,ENSGALG00000050720.1	gal-ENSGALG00000019254_0001
chr1:75764567|75786267	1	75764567	75786267	exon	ENSGALG00000036447.2,ENSGALG00000050720.1,ENSGALG00000051209.1	gal-ENSGALG00000019254_0003
chr1:75833599|75838736	1	75833599	75838736	exon	ENSGALG00000047480.1,ENSGALG00000052583.1	gal-ENSGALG00000014252_0001
chr1:77189188|77244246	1	77189188	77244246	exon	ENSGALG00000041564.2	gal-MAN1A2_0001
chr1:77227978|77244246	1	77227978	77244246	exon	ENSGALG00000041564.2	gal-MAN1A2_0005
chr1:77845812|77846700	1	77845812	77846700	exon	ENSGALG00000053765.1	gal-intergenic_000528
chr1:78046506|78049855	1	78046506	78049855	exon	ENSGALG00000014603.5	gal-C1S_0002
chr1:78064373|78064519	1	78064373	78064519	exon	ENSGALG00000014659.6	gal-C1R_0001
chr1:78077701|78082261	1	78077701	78082261	exon	ENSGALG00000014674.6	gal-CLSTN3_0001
chr1:78184357|78185040	1	78184357	78185040	exon	ENSGALG00000014687.7	gal-EPHA1_0001
chr1:78252214|78258994	1	78252214	78258994	exon	ENSGALG00000054780.1,ENSGALG00000014689.5	gal-FAM131B_0001
chr1:78699157|78699495	1	78699157	78699495	exon	ENSGALG00000014749.7	gal-EPHB6_0001
chr1:79079527|79086665	1	79079527	79086665	exon	ENSGALG00000031890.3	gal-YBX3_0001
chr1:79079527|79092394	1	79079527	79092394	exon	ENSGALG00000031890.3	gal-YBX3_0003
chr1:7998367|7999173	1	7998367	7999173	exon	ENSGALG00000013926.6	gal-DCLRE1C_0002
chr1:7998367|8002640	1	7998367	8002640	exon	ENSGALG00000013926.6	gal-DCLRE1C_0001
chr1:80108606|80110608	1	80108606	80110608	exon	ENSGALG00000045606.2	gal-SPICE1_0001
chr1:80109031|80110608	1	80109031	80110608	exon	ENSGALG00000045606.2	gal-SPICE1_0002
chr1:80109414|80110608	1	80109414	80110608	exon	ENSGALG00000045606.2	gal-SPICE1_0003
chr1:80110343|80124175	1	80110343	80124175	exon	ENSGALG00000049892.1,ENSGALG00000052278.1,ENSGALG00000045606.2,ENSGALG00000050620.1	gal-SPICE1_0004
chr1:80275340|80281356	1	80275340	80281356	exon	ENSGALG00000032361.2	gal-STXBP5L_0009
chr1:80275340|80324202	1	80275340	80324202	exon	ENSGALG00000032361.2	gal-STXBP5L_0023
chr1:80314438|80327875	1	80314438	80327875	exon	ENSGALG00000032361.2	gal-STXBP5L_0011
chr1:80314438|80341727	1	80314438	80341727	exon	ENSGALG00000032361.2	gal-STXBP5L_0003
chr1:80331748|80353748	1	80331748	80353748	exon	ENSGALG00000032361.2	gal-STXBP5L_0013
chr1:80703579|80705255	1	80703579	80705255	exon	ENSGALG00000033186.2	gal-LRRC58_0001
chr1:80874553|80880038	1	80874553	80880038	exon	ENSGALG00000014977.6	gal-AC006486_0001
chr1:81030963|81038424	1	81030963	81038424	exon	ENSGALG00000032247.2	gal-ATP1A1_0003
chr1:81045252|81045600	1	81045252	81045600	intergenic	NA	gal-ATP1A1_0005
chr1:81130225|81132519	1	81130225	81132519	exon	ENSGALG00000015016.6	gal-SLC22A15_0001
chr1:81276480|81283176	1	81276480	81283176	intron	ENSGALG00000015025.6	gal-VANGL1_0002
chr1:81300291|81305925	1	81300291	81305925	exon	ENSGALG00000015025.6	gal-VANGL1_0001
chr1:81300291|81306906	1	81300291	81306906	exon	ENSGALG00000015025.6	gal-VANGL1_0004
chr1:81395560|81397646	1	81395560	81397646	exon	ENSGALG00000015069.7	gal-B4GALT4_0001
chr1:81395560|81404184	1	81395560	81404184	exon	ENSGALG00000015069.7	gal-B4GALT4_0002
chr1:81395560|81406516	1	81395560	81406516	exon	ENSGALG00000015069.7	gal-B4GALT4_0004
chr1:8151405|8156426	1	8151405	8156426	exon	ENSGALG00000030324.2	gal-KIAA1324L_0006
chr1:8151405|8157899	1	8151405	8157899	exon	ENSGALG00000030324.2	gal-KIAA1324L_0002
chr1:8222330|8223185	1	8222330	8223185	exon	ENSGALG00000006576.6	gal-GRM3_0001
chr1:83305903|83338912	1	83305903	83338912	intron	ENSGALG00000054115.1	gal-intergenic_000143
chr1:83305903|83358053	1	83305903	83358053	intron	ENSGALG00000054115.1	gal-intergenic_009945
chr1:83338791|83413169	1	83338791	83413169	intron	ENSGALG00000054115.1	gal-intergenic_000305
chr1:83357868|83383618	1	83357868	83383618	intergenic	NA	gal-intergenic_000264
chr1:83383543|83391039	1	83383543	83391039	intergenic	NA	gal-intergenic_000215
chr1:83692145|83699125	1	83692145	83699125	intron	ENSGALG00000015094.6	gal-ZBTB20_0005
chr1:83829402|83847561	1	83829402	83847561	exon	ENSGALG00000035629.3	gal-GRAMD1C_0002
chr1:84537138|84563489	1	84537138	84563489	exon	ENSGALG00000019231.6,ENSGALG00000015191.6	gal-CD200R1_0002
chr1:84746264|84754763	1	84746264	84754763	exon	ENSGALG00000029298.3	gal-F5_0006
chr1:84748929|84754763	1	84748929	84754763	exon	ENSGALG00000029298.3	gal-F5_0001
chr1:84826562|84843840	1	84826562	84843840	exon	ENSGALG00000015230.6	gal-NME7_0005
chr1:84827052|84843840	1	84827052	84843840	exon	ENSGALG00000015230.6	gal-NME7_0007
chr1:84827052|84861305	1	84827052	84861305	exon	ENSGALG00000015230.6	gal-NME7_0013
chr1:84856394|84861305	1	84856394	84861305	exon	ENSGALG00000015230.6	gal-NME7_0001
chr1:84900694|84911272	1	84900694	84911272	exon	ENSGALG00000015233.7	gal-ATP1B1_0001
chr1:85337225|85362013	1	85337225	85362013	exon	ENSGALG00000015252.7	gal-ST3GAL6_0007
chr1:85354723|85362013	1	85354723	85362013	exon	ENSGALG00000015252.7	gal-ST3GAL6_0001
chr1:85354723|85372830	1	85354723	85372830	exon	ENSGALG00000015252.7	gal-ST3GAL6_0003
chr1:85354723|85376476	1	85354723	85376476	exon	ENSGALG00000015252.7	gal-ST3GAL6_0004
chr1:85670243|85680355	1	85670243	85680355	intron	ENSGALG00000015258.6	gal-DCBLD2_0004
chr1:85673366|85680355	1	85673366	85680355	exon	ENSGALG00000015258.6	gal-DCBLD2_0002
chr1:85673366|85688906	1	85673366	85688906	exon	ENSGALG00000015258.6	gal-DCBLD2_0001
chr1:85708320|85712618	1	85708320	85712618	exon	ENSGALG00000051367.1,ENSGALG00000015263.5	gal-TMEM30C_0003
chr1:85954829|85961889	1	85954829	85961889	exon	ENSGALG00000015273.5	gal-TBC1D23_0002
chr1:85959951|85972724	1	85959951	85972724	exon	ENSGALG00000015273.5	gal-TBC1D23_0001
chr1:85997955|86002442	1	85997955	86002442	exon	ENSGALG00000015285.6	gal-TOMM70_0001
chr1:86120276|86134946	1	86120276	86134946	exon	ENSGALG00000049529.1	gal-ABI3BP_0066
chr1:86152691|86156081	1	86152691	86156081	exon	ENSGALG00000015307.7	gal-ABI3BP_0001
chr1:87697120|87699944	1	87697120	87699944	exon	ENSGALG00000015348.6	gal-ALCAM_0009
chr1:8886703|8902610	1	8886703	8902610	exon	ENSGALG00000006563.4	gal-SEMA3D_0004
chr1:8914622|8931973	1	8914622	8931973	exon	ENSGALG00000006563.4	gal-SEMA3D_0003
chr1:89509123|89521070	1	89509123	89521070	exon	ENSGALG00000015367.7	gal-PVRL3_0002
chr1:89515500|89521070	1	89515500	89521070	exon	ENSGALG00000015367.7	gal-PVRL3_0004
chr1:89749523|89754179	1	89749523	89754179	exon	ENSGALG00000015377.6	gal-PHLDB2_0006
chr1:89749523|89766499	1	89749523	89766499	exon	ENSGALG00000015377.6	gal-PHLDB2_0010
chr1:89752834|89766499	1	89752834	89766499	exon	ENSGALG00000015377.6	gal-PHLDB2_0007
chr1:89762948|89766499	1	89762948	89766499	exon	ENSGALG00000015377.6	gal-PHLDB2_0008
chr1:90435114|90489543	1	90435114	90489543	exon	ENSGALG00000015403.5	gal-EPHA3_0002
chr1:90488883|90489543	1	90488883	90489543	exon	ENSGALG00000015403.5	gal-EPHA3_0001
chr1:91165537|91172818	1	91165537	91172818	exon	ENSGALG00000015412.6	gal-ARL13B_0003
chr1:91830788|91843972	1	91830788	91843972	intergenic	NA	gal-intergenic_000378
chr1:92269029|92269692	1	92269029	92269692	exon	ENSGALG00000040949.2	gal-EPHA6_0007
chr1:92502037|92527381	1	92502037	92527381	intron	ENSGALG00000015418.6	gal-EPHA6_0002
chr1:92502510|92527381	1	92502510	92527381	intron	ENSGALG00000015418.6	gal-EPHA6_0006
chr1:92512969|92527381	1	92512969	92527381	intron	ENSGALG00000015418.6	gal-EPHA6_0004
chr1:92679469|92692339	1	92679469	92692339	intergenic	NA	gal-ENSGALG00000015429_0002
chr1:92679637|92692339	1	92679637	92692339	intergenic	NA	gal-ENSGALG00000015429_0006
chr1:92680201|92692339	1	92680201	92692339	intergenic	NA	gal-ENSGALG00000015429_0001
chr1:92719649|92739243	1	92719649	92739243	intergenic	NA	gal-ENSGALG00000024077_0005
chr1:92844616|92881300	1	92844616	92881300	exon	ENSGALG00000015435.6,ENSGALG00000053194.1	gal-DCAF6_0018
chr1:92933049|92934789	1	92933049	92934789	intron	ENSGALG00000015438.6	gal-MPZL1_0002
chr1:92941324|92943183	1	92941324	92943183	exon	ENSGALG00000015438.6	gal-MPZL1_0001
chr1:93111572|93125055	1	93111572	93125055	exon	ENSGALG00000015446.6	gal-POU2F1_0015
chr1:93264100|93265047	1	93264100	93265047	exon	ENSGALG00000015458.8	gal-ILDR2_0001
chr1:93435302|93445209	1	93435302	93445209	exon	ENSGALG00000015464.6	gal-PTGFRN_0004
chr1:93451753|93452172	1	93451753	93452172	exon	ENSGALG00000015464.6	gal-PTGFRN_0002
chr1:93451753|93462373	1	93451753	93462373	exon	ENSGALG00000015464.6	gal-PTGFRN_0001
chr1:9393328|9415624	1	9393328	9415624	exon	ENSGALG00000006560.6	gal-SEMA3A_0003
chr1:94009357|94030715	1	94009357	94030715	intron	ENSGALG00000054390.1	gal-intergenic_000761
chr1:9479954|9481115	1	9479954	9481115	exon	ENSGALG00000006560.6	gal-SEMA3A_0004
chr1:94831491|94865089	1	94831491	94865089	exon	ENSGALG00000043393.2	gal-CADM2_0003
chr1:94831491|94924526	1	94831491	94924526	exon	ENSGALG00000043393.2	gal-CADM2_0001
chr1:94924377|94924526	1	94924377	94924526	exon	ENSGALG00000043393.2	gal-CADM2_0006
chr1:95268474|95312633	1	95268474	95312633	intergenic	NA	gal-intergenic_002171
chr1:96492517|96495873	1	96492517	96495873	intergenic	NA	gal-intergenic_000254
chr1:96535712|96540282	1	96535712	96540282	exon	ENSGALG00000042771.2	gal-GBE1_0004
chr1:96535712|96564163	1	96535712	96564163	exon	ENSGALG00000042771.2	gal-GBE1_0003
chr1:96558455|96564163	1	96558455	96564163	exon	ENSGALG00000042771.2	gal-GBE1_0002
chr1:96558455|96619617	1	96558455	96619617	exon	ENSGALG00000042771.2	gal-GBE1_0012
chr1:96607989|96619617	1	96607989	96619617	exon	ENSGALG00000042771.2	gal-GBE1_0007
chr1:96607989|96670314	1	96607989	96670314	exon	ENSGALG00000042771.2	gal-GBE1_0010
chr1:96613264|96670314	1	96613264	96670314	exon	ENSGALG00000042771.2	gal-GBE1_0008
chr1:96649208|96670314	1	96649208	96670314	exon	ENSGALG00000042771.2	gal-GBE1_0005
chr1:97732616|97732942	1	97732616	97732942	exon	ENSGALG00000015511.6	gal-ROBO1_0004
chr1:97882272|97913167	1	97882272	97913167	exon	ENSGALG00000015511.6	gal-ROBO1_0002
chr1:97906631|97913167	1	97906631	97913167	exon	ENSGALG00000015511.6	gal-ROBO1_0007
chr1:97911672|97933263	1	97911672	97933263	exon	ENSGALG00000015511.6	gal-ROBO1_0011
chr1:97935479|97940588	1	97935479	97940588	exon	ENSGALG00000015511.6	gal-ROBO1_0001
chr1:97944267|97952051	1	97944267	97952051	exon	ENSGALG00000015511.6	gal-ROBO1_0010
chr1:97951880|97960249	1	97951880	97960249	exon	ENSGALG00000015511.6	gal-ROBO1_0006
chr1:97966259|97969764	1	97966259	97969764	exon	ENSGALG00000015511.6	gal-ROBO1_0008
chr1:98315720|98348391	1	98315720	98348391	exon	ENSGALG00000015519.7	gal-ROBO2_0005
chr1:98325548|98348391	1	98325548	98348391	exon	ENSGALG00000015519.7	gal-ROBO2_0003
chr1:98330586|98336781	1	98330586	98336781	exon	ENSGALG00000015519.7	gal-ROBO2_0012
chr1:98697219|98697545	1	98697219	98697545	exon	ENSGALG00000015519.7	gal-ENSGALG00000028863_0001
chr1:9894253|9908276	1	9894253	9908276	exon	ENSGALG00000039659.2,ENSGALG00000037435.2	gal-PCLO_0007
chr1:98995027|98995906	1	98995027	98995906	intergenic	NA	gal-intergenic_002184
chr1:9906877|9908276	1	9906877	9908276	intron	ENSGALG00000039659.2	gal-PCLO_0001
chr1:196006084|196007625	1	196006084	196007625	exon	ENSGALG00000047875.1,ENSGALG00000019036.6	NA
chr1:196028963|196031528	1	196028963	196031528	exon	ENSGALG00000017312.5	NA
chr1:196039365|196041979	1	196039365	196041979	exon	ENSGALG00000017312.5	NA
chr1:196056801|196058333	1	196056801	196058333	intergenic	NA	NA
chr1:196064625|196080796	1	196064625	196080796	intron	ENSGALG00000017314.6	NA
chr1:196071860|196078865	1	196071860	196078865	exon	ENSGALG00000017314.6	NA
chr1:196079271|196080796	1	196079271	196080796	intron	ENSGALG00000017314.6	NA
chr1:196204189|196205371	1	196204189	196205371	exon	ENSGALG00000017320.7	NA
chr1:196220034|196220450	1	196220034	196220450	intergenic	NA	NA
chr1:196473785|196474918	1	196473785	196474918	intergenic	NA	NA
chr1:196545909|196547605	1	196545909	196547605	intergenic	NA	NA
chr1:196567196|196573132	1	196567196	196573132	exon	ENSGALG00000017329.6	NA
chr1:196567196|196602538	1	196567196	196602538	exon	ENSGALG00000017329.6	NA
chr1:196570233|196574499	1	196570233	196574499	intron	ENSGALG00000017329.6	NA
chr1:196571603|196594693	1	196571603	196594693	exon	ENSGALG00000017329.6	NA
chr1:196571603|196596094	1	196571603	196596094	exon	ENSGALG00000017329.6	NA
chr1:196571603|196602538	1	196571603	196602538	exon	ENSGALG00000017329.6	NA
chr1:196571603|196613221	1	196571603	196613221	exon	ENSGALG00000017329.6	NA
chr1:196651452|196652330	1	196651452	196652330	exon	ENSGALG00000011214.6	NA
chr1:196651452|196652333	1	196651452	196652333	intron	ENSGALG00000011214.6	NA
chr1:196711813|196713032	1	196711813	196713032	intergenic	NA	NA
chr1:196746240|196814636	1	196746240	196814636	exon	ENSGALG00000034967.3	NA
chr1:196807315|196814636	1	196807315	196814636	exon	ENSGALG00000034967.3	NA
chr1:196807315|196823778	1	196807315	196823778	exon	ENSGALG00000034967.3	NA
chr1:196808383|196814636	1	196808383	196814636	exon	ENSGALG00000034967.3	NA
chr1:196943345|196945769	1	196943345	196945769	intron	ENSGALG00000014170.7	NA
chr1:196974905|196975658	1	196974905	196975658	exon	ENSGALG00000040418.2	NA
chr1:196974905|196981039	1	196974905	196981039	exon	ENSGALG00000040418.2	NA
chr1:196975588|196981039	1	196975588	196981039	exon	ENSGALG00000040418.2	NA
chr1:197048765|197049185	1	197048765	197049185	exon	ENSGALG00000040018.2	NA
chr1:197055668|197065458	1	197055668	197065458	exon	ENSGALG00000040018.2	NA
chr1:197072300|197074432	1	197072300	197074432	exon	ENSGALG00000040018.2	NA
chr1:197131547|197132464	1	197131547	197132464	exon	ENSGALG00000041762.2	NA
chr1:197131547|197133367	1	197131547	197133367	exon	ENSGALG00000041762.2	NA
chr1:197411280|197411873	1	197411280	197411873	intergenic	NA	NA
chr1:197565825|197569955	1	197565825	197569955	exon	ENSGALG00000017333.6	NA
chr1:197565825|197581878	1	197565825	197581878	exon	ENSGALG00000017333.6	NA
chr1:197570995|197577814	1	197570995	197577814	exon	ENSGALG00000017333.6	NA
chr1:199825|259506	1	199825	259506	intron	ENSGALG00000049873.1,ENSGALG00000048560.1,ENSGALG00000053510.1,ENSGALG00000048857.1	NA
chr1:2013622|2018589	1	2013622	2018589	exon	ENSGALG00000037842.2	NA
chr1:21666|40924	1	21666	40924	intron	ENSGALG00000042023.3	NA
chr1:218693|301625	1	218693	301625	exon	ENSGALG00000051297.1,ENSGALG00000051677.1,ENSGALG00000050315.1	NA
chr1:125412168|125415057	1	125412168	125415057	exon	ENSGALG00000049070.1,ENSGALG00000047734.1	NA
chr1:22919958|22930347	1	22919958	22930347	exon	ENSGALG00000008926.6	NA
chr1:241280|242072	1	241280	242072	exon	ENSGALG00000050315.1	NA
chr1:2450516|2491130	1	2450516	2491130	exon	ENSGALG00000008477.5	NA
chr1:24646875|24659843	1	24646875	24659843	exon	ENSGALG00000009134.5	NA
chr1:24651898|24653397	1	24651898	24653397	exon	ENSGALG00000009134.5	NA
chr1:24751771|24757927	1	24751771	24757927	exon	ENSGALG00000032986.2	NA
chr1:24867089|24916486	1	24867089	24916486	exon	ENSGALG00000037206.3,ENSGALG00000028180.2	NA
chr1:2599372|2674687	1	2599372	2674687	exon	ENSGALG00000006489.7	NA
chr1:27244161|27284208	1	27244161	27284208	exon	ENSGALG00000009480.6	NA
chr1:27372211|27377365	1	27372211	27377365	exon	ENSGALG00000009480.6	NA
chr1:28785876|28831928	1	28785876	28831928	exon	ENSGALG00000009514.6,ENSGALG00000052013.1	NA
chr1:6567241|6572667	1	6567241	6572667	intron	ENSGALG00000035563.2	NA
chr1:30523949|30584305	1	30523949	30584305	exon	ENSGALG00000009601.7	NA
chr1:30883687|30884840	1	30883687	30884840	intergenic	NA	NA
chr1:31109737|31114264	1	31109737	31114264	exon	ENSGALG00000008497.7	NA
chr1:67697665|67725316	1	67697665	67725316	exon	ENSGALG00000014071.6	NA
chr1:67832265|67856933	1	67832265	67856933	intron	ENSGALG00000014071.6	NA
chr1:33729856|33747770	1	33729856	33747770	exon	ENSGALG00000009835.7	NA
chr1:135012406|135027433	1	135012406	135027433	exon	ENSGALG00000016781.6	NA
chr1:36617846|36639427	1	36617846	36639427	exon	ENSGALG00000010198.7	NA
chr1:71122064|71129417	1	71122064	71129417	intergenic	NA	NA
chr1:36742630|36828823	1	36742630	36828823	exon	ENSGALG00000010200.6	NA
chr1:36822943|36879413	1	36822943	36879413	exon	ENSGALG00000010200.6	NA
chr1:38828006|38876050	1	38828006	38876050	exon	ENSGALG00000010311.6	NA
chr1:39258447|39269710	1	39258447	39269710	intron	ENSGALG00000041094.2	NA
chr1:100953311|100989896	1	100953311	100989896	intron	ENSGALG00000015730.5	NA
chr1:100989777|100997710	1	100989777	100997710	exon	ENSGALG00000015730.5	NA
chr1:39670|41875	1	39670	41875	exon	ENSGALG00000042023.3	NA
chr1:102194366|102227366	1	102194366	102227366	intron	ENSGALG00000015737.6	NA
chr1:102203175|102263281	1	102203175	102263281	exon	ENSGALG00000015737.6	NA
chr1:102248041|102291459	1	102248041	102291459	exon	ENSGALG00000015737.6	NA
chr1:74899654|74927077	1	74899654	74927077	intron	ENSGALG00000013272.6	NA
chr1:4162476|4169510	1	4162476	4169510	exon	ENSGALG00000040369.2	NA
chr1:41658|41875	1	41658	41875	exon	ENSGALG00000042023.3	NA
chr1:41809505|41826773	1	41809505	41826773	exon	ENSGALG00000044478.2	NA
chr1:10589682|10654820	1	10589682	10654820	intron	ENSGALG00000008486.9	NA
chr1:75833599|75916253	1	75833599	75916253	intron	ENSGALG00000052583.1,ENSGALG00000053074.1,ENSGALG00000014263.6,ENSGALG00000047480.1,ENSGALG00000014252.7	NA
chr1:145133756|145136758	1	145133756	145136758	exon	ENSGALG00000016868.7	NA
chr1:106276323|106281981	1	106276323	106281981	exon	ENSGALG00000015887.7	NA
chr1:106310843|106317217	1	106310843	106317217	exon	ENSGALG00000032882.2	NA
chr1:106310843|106326623	1	106310843	106326623	exon	ENSGALG00000032882.2	NA
chr1:44690057|44691504	1	44690057	44691504	intergenic	NA	NA
chr1:45127844|45135808	1	45127844	45135808	exon	ENSGALG00000011309.6	NA
chr1:10717474|10722482	1	10717474	10722482	exon	ENSGALG00000008486.9	NA
chr1:107951437|107962777	1	107951437	107962777	exon	ENSGALG00000016036.6	NA
chr1:45484598|45506896	1	45484598	45506896	exon	ENSGALG00000011357.6	NA
chr1:80110343|80125284	1	80110343	80125284	exon	ENSGALG00000049892.1,ENSGALG00000052278.1,ENSGALG00000045606.2,ENSGALG00000050620.1	NA
chr1:45704840|45707693	1	45704840	45707693	exon	ENSGALG00000011414.5	NA
chr1:10829565|10855252	1	10829565	10855252	exon	ENSGALG00000033974.2	NA
chr1:8096028|8103770	1	8096028	8103770	intergenic	NA	NA
chr1:109426495|109447050	1	109426495	109447050	exon	ENSGALG00000016132.6	NA
chr1:146354584|146366958	1	146354584	146366958	exon	ENSGALG00000016886.6	NA
chr1:109645329|109670104	1	109645329	109670104	exon	ENSGALG00000016138.6	NA
chr1:109729106|109741344	1	109729106	109741344	exon	ENSGALG00000016138.6	NA
chr1:46950200|46971902	1	46950200	46971902	intron	ENSGALG00000011549.5	NA
chr1:109937901|109976951	1	109937901	109976951	intron	ENSGALG00000016138.6	NA
chr1:109937901|109988057	1	109937901	109988057	intron	ENSGALG00000016138.6	NA
chr1:47186349|47221534	1	47186349	47221534	exon	ENSGALG00000011557.6	NA
chr1:111044416|111044802	1	111044416	111044802	exon	ENSGALG00000016198.7	NA
chr1:111310646|111332778	1	111310646	111332778	exon	ENSGALG00000016202.6	NA
chr1:111430381|111435652	1	111430381	111435652	intergenic	NA	NA
chr1:112184539|112264499	1	112184539	112264499	exon	ENSGALG00000016217.5	NA
chr1:4799195|4799360	1	4799195	4799360	intron	ENSGALG00000006833.6	NA
chr1:149408206|149408367	1	149408206	149408367	exon	ENSGALG00000016902.6	NA
chr1:151674780|151685294	1	151674780	151685294	intergenic	NA	NA
chr1:113205429|113219513	1	113205429	113219513	exon	ENSGALG00000042400.2	NA
chr1:49414935|49416422	1	49414935	49416422	antisense	ENSGALG00000011894.6	NA
chr1:114758280|114785227	1	114758280	114785227	exon	ENSGALG00000016268.7	NA
chr1:114855566|114869061	1	114855566	114869061	exon	ENSGALG00000016268.7	NA
chr1:116454127|116454520	1	116454127	116454520	intron	ENSGALG00000016281.6	NA
chr1:116539166|116561759	1	116539166	116561759	exon	ENSGALG00000016281.6	NA
chr1:116539166|116593543	1	116539166	116593543	exon	ENSGALG00000016281.6	NA
chr1:116580014|116593543	1	116580014	116593543	exon	ENSGALG00000016281.6	NA
chr1:116742121|116821618	1	116742121	116821618	exon	ENSGALG00000016281.6	NA
chr1:116780860|116859990	1	116780860	116859990	exon	ENSGALG00000016281.6	NA
chr1:116794632|116859990	1	116794632	116859990	exon	ENSGALG00000016281.6	NA
chr1:116803587|116859990	1	116803587	116859990	exon	ENSGALG00000016281.6	NA
chr1:116807399|116859990	1	116807399	116859990	exon	ENSGALG00000016281.6	NA
chr1:116831578|116857643	1	116831578	116857643	exon	ENSGALG00000016281.6	NA
chr1:116831578|116859990	1	116831578	116859990	exon	ENSGALG00000016281.6	NA
chr1:116831578|116910457	1	116831578	116910457	exon	ENSGALG00000016281.6	NA
chr1:116837449|116840406	1	116837449	116840406	exon	ENSGALG00000016281.6	NA
chr1:116840224|116859990	1	116840224	116859990	exon	ENSGALG00000016281.6	NA
chr1:116873351|116910457	1	116873351	116910457	exon	ENSGALG00000016281.6	NA
chr1:116882133|116910457	1	116882133	116910457	exon	ENSGALG00000016281.6	NA
chr1:54248069|54267820	1	54248069	54267820	exon	ENSGALG00000028254.3	NA
chr1:54304730|54308725	1	54304730	54308725	exon	ENSGALG00000012691.6	NA
chr1:118895044|118915663	1	118895044	118915663	intergenic	NA	NA
chr1:54334632|54346925	1	54334632	54346925	exon	ENSGALG00000012697.6	NA
chr1:94009357|94045514	1	94009357	94045514	intron	ENSGALG00000054390.1	NA
chr1:121330503|121330688	1	121330503	121330688	exon	ENSGALG00000016415.7	NA
chr1:57567841|57597906	1	57567841	57597906	intron	ENSGALG00000012890.6	NA
chr1:57808042|57851356	1	57808042	57851356	intron	ENSGALG00000012894.4	NA
chr1:58965956|59001617	1	58965956	59001617	exon	ENSGALG00000012932.6	NA
chr1:59071944|59072204	1	59071944	59072204	intron	ENSGALG00000012932.6	NA
chr1:59108916|59168019	1	59108916	59168019	exon	ENSGALG00000012934.7	NA
chr1:123981834|123998020	1	123981834	123998020	intergenic	NA	NA
chr1:60042164|60075210	1	60042164	60075210	exon	ENSGALG00000012975.7	NA
chr1:124469874|124483811	1	124469874	124483811	exon	ENSGALG00000016592.6	NA
chr1:125220423|125223218	1	125220423	125223218	intergenic	NA	NA
chr1:125411170|125415057	1	125411170	125415057	exon	ENSGALG00000049070.1,ENSGALG00000047734.1	NA
chr1:126261869|126299787	1	126261869	126299787	exon	ENSGALG00000034834.2	NA
chr1:126421508|126431298	1	126421508	126431298	exon	ENSGALG00000030802.2	NA
chr1:62107336|62155833	1	62107336	62155833	exon	ENSGALG00000049903.1,ENSGALG00000019284.5,ENSGALG00000054210.1,ENSGALG00000045122.2,ENSGALG00000053854.1,ENSGALG00000003466.7	NA
chr1:62133375|62145269	1	62133375	62145269	intron	ENSGALG00000053854.1,ENSGALG00000054210.1,ENSGALG00000003466.7	NA
chr1:127785702|127807344	1	127785702	127807344	intron	ENSGALG00000016622.6	NA
chr1:62895746|62911904	1	62895746	62911904	exon	ENSGALG00000013085.7	NA
chr1:64040454|64054724	1	64040454	64054724	exon	ENSGALG00000013117.7	NA
chr1:64040454|64064590	1	64040454	64064590	exon	ENSGALG00000013117.7	NA
chr1:13003049|13042488	1	13003049	13042488	exon	ENSGALG00000053565.1,ENSGALG00000045817.2	NA
chr1:131362987|131363429	1	131362987	131363429	intron	ENSGALG00000016717.7	NA
chr1:131367820|131369888	1	131367820	131369888	exon	ENSGALG00000016717.7	NA
chr1:66617266|66617410	1	66617266	66617410	exon	ENSGALG00000013211.5	NA
chr1:131708249|131742850	1	131708249	131742850	exon	ENSGALG00000016736.6	NA
chr1:171702267|171720521	1	171702267	171720521	exon	ENSGALG00000017023.7,ENSGALG00000017024.6	NA
chr1:67856792|67884340	1	67856792	67884340	exon	ENSGALG00000014071.6	NA
chr1:133547577|133551827	1	133547577	133551827	intergenic	NA	NA
chr1:135012798|135029539	1	135012798	135029539	exon	ENSGALG00000016781.6	NA
chr1:35027533|35029493	1	35027533	35029493	exon	ENSGALG00000009901.4	NA
chr1:135144171|135145515	1	135144171	135145515	exon	ENSGALG00000030526.2	NA
chr1:13523870|13545508	1	13523870	13545508	exon	ENSGALG00000008175.5	NA
chr1:137467532|137469350	1	137467532	137469350	exon	ENSGALG00000016805.6	NA
chr1:137648143|137740309	1	137648143	137740309	intron	ENSGALG00000046504.2,ENSGALG00000046960.1,ENSGALG00000029970.3,ENSGALG00000052731.1,ENSGALG00000033619.3,ENSGALG00000045815.2,ENSGALG00000048911.1	NA
chr1:137648143|137742230	1	137648143	137742230	intron	ENSGALG00000046504.2,ENSGALG00000046960.1,ENSGALG00000029970.3,ENSGALG00000052731.1,ENSGALG00000033619.3,ENSGALG00000045815.2,ENSGALG00000048911.1	NA
chr1:1377308|1388528	1	1377308	1388528	exon	ENSGALG00000032868.2	NA
chr1:137737924|137740309	1	137737924	137740309	intergenic	NA	NA
chr1:138173284|138191055	1	138173284	138191055	exon	ENSGALG00000016811.6	NA
chr1:138863691|138889791	1	138863691	138889791	exon	ENSGALG00000016830.6	NA
chr1:139610485|139676673	1	139610485	139676673	exon	ENSGALG00000016837.7	NA
chr1:1404190|1404344	1	1404190	1404344	intergenic	NA	NA
chr1:74379990|74387319	1	74379990	74387319	exon	ENSGALG00000017271.7	NA
chr1:74421814|74455827	1	74421814	74455827	intron	ENSGALG00000017271.7	NA
chr1:74443403|74455827	1	74443403	74455827	exon	ENSGALG00000017271.7	NA
chr1:14175594|14188893	1	14175594	14188893	exon	ENSGALG00000008115.5	NA
chr1:75410023|75411208	1	75410023	75411208	intergenic	NA	NA
chr1:145054515|145075799	1	145054515	145075799	exon	ENSGALG00000016868.7	NA
chr1:76004732|76006467	1	76004732	76006467	exon	ENSGALG00000048910.1	NA
chr1:78716494|78732382	1	78716494	78732382	intron	ENSGALG00000014749.7	NA
chr1:145549128|145647831	1	145549128	145647831	exon	ENSGALG00000016872.7	NA
chr1:145987560|146001085	1	145987560	146001085	exon	ENSGALG00000016880.7	NA
chr1:145999297|145999499	1	145999297	145999499	intergenic	NA	NA
chr1:80331748|80339317	1	80331748	80339317	exon	ENSGALG00000032361.2	NA
chr1:146248735|146252481	1	146248735	146252481	exon	ENSGALG00000016884.5	NA
chr1:81395560|81396026	1	81395560	81396026	exon	ENSGALG00000015069.7	NA
chr1:14684645|14695389	1	14684645	14695389	exon	ENSGALG00000008050.6	NA
chr1:147286497|147288051	1	147286497	147288051	intron	ENSGALG00000054887.1	NA
chr1:188913518|188916379	1	188913518	188916379	exon	ENSGALG00000054821.1	NA
chr1:147556131|147601908	1	147556131	147601908	exon	ENSGALG00000016896.7	NA
chr1:147571722|147601908	1	147571722	147601908	exon	ENSGALG00000016896.7	NA
chr1:84330993|84331745	1	84330993	84331745	exon	ENSGALG00000015134.6	NA
chr1:14906074|14916931	1	14906074	14916931	exon	ENSGALG00000008009.6	NA
chr1:84975166|84990881	1	84975166	84990881	intergenic	NA	NA
chr1:194149168|194158274	1	194149168	194158274	exon	ENSGALG00000052684.1	NA
chr1:86073959|86075784	1	86073959	86075784	exon	ENSGALG00000015294.7	NA
chr1:154496066|154525916	1	154496066	154525916	exon	ENSGALG00000016910.6	NA
chr1:194585367|194588633	1	194585367	194588633	exon	ENSGALG00000000690.6	NA
chr1:155380569|155384036	1	155380569	155384036	exon	ENSGALG00000016913.7	NA
chr1:195496150|195528915	1	195496150	195528915	exon	ENSGALG00000000845.6	NA
chr1:155742679|155742840	1	155742679	155742840	exon	ENSGALG00000016915.6	NA
chr1:155758626|155792546	1	155758626	155792546	exon	ENSGALG00000016915.6	NA
chr1:195718504|195718884	1	195718504	195718884	exon	ENSGALG00000017302.6	NA
chr1:52564547|52568900	1	52564547	52568900	intergenic	NA	NA
chr1:15685960|15703578	1	15685960	15703578	exon	ENSGALG00000007025.6	NA
chr1:196196902|196205371	1	196196902	196205371	exon	ENSGALG00000017320.7	NA
chr1:93908017|93917042	1	93908017	93917042	exon	ENSGALG00000015491.6,ENSGALG00000051948.1	NA
chr1:159263443|159292554	1	159263443	159292554	intron	ENSGALG00000016907.5	NA
chr1:94853266|94924526	1	94853266	94924526	exon	ENSGALG00000043393.2	NA
chr1:96535712|96619617	1	96535712	96619617	exon	ENSGALG00000042771.2	NA
chr1:96598829|96619617	1	96598829	96619617	intron	ENSGALG00000042771.2	NA
chr1:196904414|196905444	1	196904414	196905444	intergenic	NA	NA
chr1:164778855|164782661	1	164778855	164782661	intron	ENSGALG00000016941.6,ENSGALG00000051789.1	NA
chr1:197040343|197041031	1	197040343	197041031	exon	ENSGALG00000040018.2	NA
chr1:197042156|197045275	1	197042156	197045275	exon	ENSGALG00000040018.2	NA
chr1:197042156|197048025	1	197042156	197048025	exon	ENSGALG00000040018.2	NA
chr1:197411004|197411345	1	197411004	197411345	intergenic	NA	NA
chr1:197529186|197530994	1	197529186	197530994	intron	ENSGALG00000017334.6	NA
chr1:167240709|167274699	1	167240709	167274699	exon	ENSGALG00000040808.3,ENSGALG00000032808.2	NA
chr1:99545660|99581948	1	99545660	99581948	exon	ENSGALG00000052153.1,ENSGALG00000040926.2	NA
chr1:99677714|99680406	1	99677714	99680406	intergenic	NA	NA
chr1:22586446|22588306	1	22586446	22588306	exon	ENSGALG00000008874.7	NA
chr1:167729811|167751213	1	167729811	167751213	exon	ENSGALG00000022739.4	NA
chr1:168155556|168217639	1	168155556	168217639	exon	ENSGALG00000016967.6	NA
chr1:168741050|168741420	1	168741050	168741420	antisense	ENSGALG00000051442.1	NA
chr1:168883461|168890780	1	168883461	168890780	intron	ENSGALG00000038613.3	NA
chr1:169095620|169107696	1	169095620	169107696	intron	ENSGALG00000016979.6	NA
chr1:169575217|169622369	1	169575217	169622369	exon	ENSGALG00000016990.6	NA
chr1:64555425|64586253	1	64555425	64586253	intron	ENSGALG00000038026.2	NA
chr1:130117024|130117231	1	130117024	130117231	exon	ENSGALG00000016681.7	NA
chr1:170384000|170407600	1	170384000	170407600	exon	ENSGALG00000017002.6	NA
chr1:170718312|170733700	1	170718312	170733700	antisense	ENSGALG00000028232.2	NA
chr1:171637074|171653712	1	171637074	171653712	exon	ENSGALG00000017021.6,ENSGALG00000054610.1	NA
chr1:171637663|171660733	1	171637663	171660733	exon	ENSGALG00000017021.6,ENSGALG00000054610.1	NA
chr1:33729856|33745758	1	33729856	33745758	exon	ENSGALG00000009835.7	NA
chr1:175043524|175051819	1	175043524	175051819	intergenic	NA	NA
chr1:175983792|175998678	1	175983792	175998678	exon	ENSGALG00000017075.6	NA
chr1:71157479|71181375	1	71157479	71181375	exon	ENSGALG00000052222.1	NA
chr1:178088966|178174105	1	178088966	178174105	exon	ENSGALG00000017106.6	NA
chr1:100085864|100139955	1	100085864	100139955	exon	ENSGALG00000047085.1,ENSGALG00000047787.1	NA
chr1:3943229|4005852	1	3943229	4005852	intron	ENSGALG00000050475.1	NA
chr1:194732376|194733342	1	194732376	194733342	intergenic	NA	NA
chr1:116742121|116781054	1	116742121	116781054	exon	ENSGALG00000016281.6	NA
chr1:181393062|181472085	1	181393062	181472085	exon	ENSGALG00000017156.6	NA
chr1:105811067|105814567	1	105811067	105814567	exon	ENSGALG00000015842.5	NA
chr1:196573004|196602538	1	196573004	196602538	exon	ENSGALG00000017329.6	NA
chr1:77847690|77847842	1	77847690	77847842	antisense	ENSGALG00000053765.1	NA
chr1:183582721|183600261	1	183582721	183600261	exon	ENSGALG00000041814.2	NA
chr1:183585184|183618621	1	183585184	183618621	exon	ENSGALG00000041814.2	NA
chr1:183644340|183653755	1	183644340	183653755	exon	ENSGALG00000041814.2	NA
chr1:186314104|186324526	1	186314104	186324526	intron	ENSGALG00000027124.2	NA
chr1:146324955|146325185	1	146324955	146325185	intergenic	NA	NA
chr1:187126495|187135878	1	187126495	187135878	exon	ENSGALG00000040433.2	NA
chr1:18937346|18939657	1	18937346	18939657	exon	ENSGALG00000029379.2	NA
chr1:84545880|84579055	1	84545880	84579055	intron	ENSGALG00000019231.6	NA
chr1:154507330|154510905	1	154507330	154510905	exon	ENSGALG00000016910.6	NA
chr1:116235159|116237494	1	116235159	116237494	exon	ENSGALG00000016281.6	NA
chr1:50493994|50497716	1	50493994	50497716	intron	ENSGALG00000035051.2	NA
chr1:51394|51727	1	51394	51727	intergenic	NA	NA
chr1:51551793|51567075	1	51551793	51567075	intron	ENSGALG00000025881.3,ENSGALG00000050441.1	NA
chr1:195823758|195837719	1	195823758	195837719	exon	ENSGALG00000017304.7	NA
chr1:195824737|195837719	1	195824737	195837719	exon	ENSGALG00000017304.7	NA
chr1:51804777|51805728	1	51804777	51805728	exon	ENSGALG00000043092.2	NA
chr1:156438544|156442179	1	156438544	156442179	exon	ENSGALG00000016922.6	NA
chr1:196071860|196072685	1	196071860	196072685	exon	ENSGALG00000017314.6	NA
chr1:196571603|196573132	1	196571603	196573132	exon	ENSGALG00000017329.6	NA
chr1:196571603|196591369	1	196571603	196591369	exon	ENSGALG00000017329.6	NA
chr1:131694164|131719225	1	131694164	131719225	exon	ENSGALG00000016736.6	NA
chr1:196904217|196905658	1	196904217	196905658	exon	ENSGALG00000007441.6	NA
chr1:97733|99118	1	97733	99118	intergenic	NA	NA
chr1:197063454|197065458	1	197063454	197065458	exon	ENSGALG00000040018.2	NA
chr1:2017347|2037193	1	2017347	2037193	exon	ENSGALG00000037842.2	NA
chr1:60259740|60272619	1	60259740	60272619	exon	ENSGALG00000012986.6	NA
chr1:149166992|149218251	1	149166992	149218251	intergenic	NA	NA
chr1:24748087|24768239	1	24748087	24768239	exon	ENSGALG00000032986.2	NA
chr1:138707223|138725958	1	138707223	138725958	exon	ENSGALG00000016824.6	NA
chr1:62147456|62157399	1	62147456	62157399	exon	ENSGALG00000049903.1,ENSGALG00000003466.7	NA
chr1:62895746|62908177	1	62895746	62908177	exon	ENSGALG00000013085.7	NA
chr1:87697120|87728033	1	87697120	87728033	exon	ENSGALG00000015348.6	NA
chr1:64490475|64496440	1	64490475	64496440	exon	ENSGALG00000013134.6	NA
chr1:65317900|65323822	1	65317900	65323822	intron	ENSGALG00000013174.7	NA
chr1:170700805|170701140	1	170700805	170701140	intergenic	NA	NA
chr1:3065825|3068471	1	3065825	3068471	intergenic	NA	NA
chr1:132570379|132576260	1	132570379	132576260	exon	ENSGALG00000016744.6	NA
chr1:37823228|37832346	1	37823228	37832346	exon	ENSGALG00000010208.6	NA
chr1:69163866|69172744	1	69163866	69172744	intron	ENSGALG00000014201.7	NA
chr1:84330850|84331061	1	84330850	84331061	antisense	ENSGALG00000015134.6	NA
chr1:71314711|71343721	1	71314711	71343721	exon	ENSGALG00000014551.6,ENSGALG00000048362.1	NA
chr1:62895746|62912327	1	62895746	62912327	intron	ENSGALG00000013085.7	NA
chr1:180554918|180565069	1	180554918	180565069	exon	ENSGALG00000017145.5	NA
chr1:40807013|40832123	1	40807013	40832123	intron	ENSGALG00000042269.2	NA
chr1:181376172|181472085	1	181376172	181472085	exon	ENSGALG00000017156.6	NA
chr1:105353625|105361077	1	105353625	105361077	exon	ENSGALG00000015821.7	NA
chr1:105382545|105382706	1	105382545	105382706	intergenic	NA	NA
chr1:54334632|54338432	1	54334632	54338432	exon	ENSGALG00000012697.6	NA
chr1:42253974|42260666	1	42253974	42260666	exon	ENSGALG00000028360.3	NA
chr1:181851200|181864652	1	181851200	181864652	exon	ENSGALG00000017169.6	NA
chr1:120193626|120196463	1	120193626	120196463	intron	ENSGALG00000050891.1	NA
chr1:45148977|45157087	1	45148977	45157087	exon	ENSGALG00000011309.6	NA
chr1:183935225|183935380	1	183935225	183935380	exon	ENSGALG00000017186.6	NA
chr1:79451394|79472425	1	79451394	79472425	exon	ENSGALG00000014772.6	NA
chr1:45355037|45389163	1	45355037	45389163	exon	ENSGALG00000011327.6	NA
chr1:45364467|45389163	1	45364467	45389163	exon	ENSGALG00000011327.6	NA
chr1:185007851|185023161	1	185007851	185023161	exon	ENSGALG00000017197.6	NA
chr1:99545660|99570559	1	99545660	99570559	exon	ENSGALG00000052153.1,ENSGALG00000040926.2	NA
chr1:110945042|110958979	1	110945042	110958979	exon	ENSGALG00000016191.6	NA
chr1:4787590|4794458	1	4787590	4794458	exon	ENSGALG00000006833.6	NA
chr1:86073959|86084423	1	86073959	86084423	exon	ENSGALG00000015294.7	NA
chr1:49449349|49450137	1	49449349	49450137	exon	ENSGALG00000011913.6	NA
chr1:194543900|194548180	1	194543900	194548180	exon	ENSGALG00000000681.7	NA
chr1:50937691|50939024	1	50937691	50939024	exon	ENSGALG00000032257.3	NA
chr1:51394|54387	1	51394	54387	intron	ENSGALG00000051297.1	NA
chr1:51552515|51568989	1	51552515	51568989	intron	ENSGALG00000025881.3,ENSGALG00000050441.1	NA
chr1:92564751|92577152	1	92564751	92577152	exon	ENSGALG00000015418.6	NA
chr1:51814698|51814868	1	51814698	51814868	exon	ENSGALG00000043092.2	NA
chr1:92934657|92943183	1	92934657	92943183	exon	ENSGALG00000015438.6	NA
chr1:196571603|196600568	1	196571603	196600568	exon	ENSGALG00000017329.6	NA
chr1:131657968|131658225	1	131657968	131658225	intron	ENSGALG00000016735.6	NA
chr1:66828044|66829325	1	66828044	66829325	intron	ENSGALG00000013226.6	NA
chr1:56565905|56571322	1	56565905	56571322	intron	ENSGALG00000012834.7	NA
chr1:164456449|164461156	1	164456449	164461156	intergenic	NA	NA
chr1:1663127|1668980	1	1663127	1668980	exon	ENSGALG00000008162.4	NA
chr1:69163866|69174082	1	69163866	69174082	intron	ENSGALG00000014201.7	NA
chr1:83829402|83842117	1	83829402	83842117	exon	ENSGALG00000035629.3	NA
chr1:47546837|47562761	1	47546837	47562761	intron	ENSGALG00000011614.6	NA
chr1:62146832|62156680	1	62146832	62156680	exon	ENSGALG00000049903.1,ENSGALG00000003466.7	NA
chr1:65033946|65038778	1	65033946	65038778	intron	ENSGALG00000013143.6	NA
chr1:172608146|172610446	1	172608146	172610446	intergenic	NA	NA
chr1:184511118|184528356	1	184511118	184528356	exon	ENSGALG00000017195.6	NA
chr1:197050972|197055832	1	197050972	197055832	exon	ENSGALG00000040018.2	NA
chr1:92679637|92713083	1	92679637	92713083	intergenic	NA	NA
chr1:168195806|168196205	1	168195806	168196205	intron	ENSGALG00000016967.6	NA
chr1:142242593|142289994	1	142242593	142289994	intron	ENSGALG00000022762.4	NA
chr1:194504396|194508448	1	194504396	194508448	intergenic	NA	NA
chr1:184901301|184942306	1	184901301	184942306	exon	ENSGALG00000017197.6	NA
chr1:182561708|182570311	1	182561708	182570311	exon	ENSGALG00000038995.2	NA
chr1:183914584|183914768	1	183914584	183914768	exon	ENSGALG00000017185.7	NA
chr1:168175769|168253483	1	168175769	168253483	exon	ENSGALG00000016967.6	NA
chr1:181440299|181461031	1	181440299	181461031	intron	ENSGALG00000017156.6	NA
chr1:154497668|154505903	1	154497668	154505903	exon	ENSGALG00000016910.6	NA
chr1:178424669|178441356	1	178424669	178441356	exon	ENSGALG00000017112.7	NA
chr1:72888897|72896496	1	72888897	72896496	exon	ENSGALG00000031666.2	NA
chr1:181531937|181534425	1	181531937	181534425	intergenic	NA	NA
chr2:100148458|100154462	2	100148458	100154462	exon	ENSGALG00000038678.2	gal-EPB41L3_0007
chr2:100148479|100154462	2	100148479	100154462	exon	ENSGALG00000038678.2	gal-EPB41L3_0009
chr2:100190393|100198924	2	100190393	100198924	exon	ENSGALG00000038678.2	gal-EPB41L3_0006
chr2:100190447|100198924	2	100190447	100198924	exon	ENSGALG00000038678.2	gal-EPB41L3_0024
chr2:100209711|100212328	2	100209711	100212328	exon	ENSGALG00000038678.2	gal-EPB41L3_0015
chr2:10069673|10073949	2	10069673	10073949	exon	ENSGALG00000006652.6	gal-DIP2C_0005
chr2:10069673|10085697	2	10069673	10085697	exon	ENSGALG00000006652.6	gal-DIP2C_0004
chr2:100775140|100777971	2	100775140	100777971	exon	ENSGALG00000014793.5	gal-DLGAP1_0001
chr2:10082963|10121871	2	10082963	10121871	exon	ENSGALG00000006652.6	gal-DIP2C_0003
chr2:10092063|10121871	2	10092063	10121871	exon	ENSGALG00000006652.6	gal-intergenic_000209
chr2:101011109|101017460	2	101011109	101017460	exon	ENSGALG00000014836.7	gal-LPIN2_0006
chr2:10108183|10121871	2	10108183	10121871	exon	ENSGALG00000006652.6	gal-intergenic_000255
chr2:101124505|101150069	2	101124505	101150069	exon	ENSGALG00000014811.6	gal-SMCHD1_0003
chr2:101948330|101949765	2	101948330	101949765	exon	ENSGALG00000014897.7,ENSGALG00000047488.1	gal-TYMS_0001
chr2:102137248|102142992	2	102137248	102142992	exon	ENSGALG00000014915.7	gal-THOC1_0003
chr2:102197711|102199242	2	102197711	102199242	intergenic	NA	gal-ROCK1_0005
chr2:102336920|102351370	2	102336920	102351370	exon	ENSGALG00000014935.6	gal-GREB1L_0001
chr2:102336920|102362284	2	102336920	102362284	exon	ENSGALG00000014935.6	gal-GREB1L_0004
chr2:102486533|102491350	2	102486533	102491350	exon	ENSGALG00000014974.6	gal-MIB1_0001
chr2:102486533|102498322	2	102486533	102498322	exon	ENSGALG00000014974.6	gal-MIB1_0003
chr2:102486533|102511558	2	102486533	102511558	exon	ENSGALG00000014974.6	gal-MIB1_0005
chr2:102486533|102545384	2	102486533	102545384	exon	ENSGALG00000014974.6	gal-MIB1_0017
chr2:102498256|102511558	2	102498256	102511558	exon	ENSGALG00000014974.6	gal-MIB1_0016
chr2:102916334|102938295	2	102916334	102938295	intron	ENSGALG00000014998.5	gal-CABLES1_0002
chr2:103088827|103102994	2	103088827	103102994	exon	ENSGALG00000015034.7	gal-ANKRD29_0001
chr2:103124390|103141934	2	103124390	103141934	exon	ENSGALG00000015056.6	gal-LAMA3_0003
chr2:103124390|103147558	2	103124390	103147558	exon	ENSGALG00000015056.6	gal-LAMA3_0011
chr2:103172220|103192913	2	103172220	103192913	exon	ENSGALG00000015056.6	gal-LAMA3_0010
chr2:103187379|103192913	2	103187379	103192913	exon	ENSGALG00000015056.6	gal-LAMA3_0001
chr2:103258144|103260984	2	103258144	103260984	exon	ENSGALG00000015064.5	gal-TTC39C_0001
chr2:103258144|103267073	2	103258144	103267073	exon	ENSGALG00000015064.5	gal-TTC39C_0002
chr2:103259808|103267073	2	103259808	103267073	exon	ENSGALG00000015064.5	gal-TTC39C_0005
chr2:103259808|103271560	2	103259808	103271560	exon	ENSGALG00000015064.5	gal-TTC39C_0006
chr2:103265266|103267073	2	103265266	103267073	exon	ENSGALG00000015064.5	gal-TTC39C_0007
chr2:103265266|103271560	2	103265266	103271560	exon	ENSGALG00000015064.5	gal-TTC39C_0004
chr2:103339049|103359526	2	103339049	103359526	exon	ENSGALG00000015086.6	gal-OSBPL1A_0004
chr2:103373449|103382439	2	103373449	103382439	intron	ENSGALG00000015093.6	gal-IMPACT_0001
chr2:103726122|103745838	2	103726122	103745838	exon	ENSGALG00000015112.5	gal-ZNF521_0001
chr2:103726122|103817057	2	103726122	103817057	exon	ENSGALG00000015112.5,ENSGALG00000025572.2	gal-MIR1597_0001
chr2:103742486|103745838	2	103742486	103745838	exon	ENSGALG00000015112.5	gal-ZNF521_0003
chr2:103816878|103824226	2	103816878	103824226	exon	ENSGALG00000015112.5	gal-intergenic_000062
chr2:104635|107958	2	104635	107958	exon	ENSGALG00000043137.2	gal-SMARCD3_0001
chr2:10475499|10488298	2	10475499	10488298	exon	ENSGALG00000006749.6	gal-WDR37_0004
chr2:104793704|104808853	2	104793704	104808853	exon	ENSGALG00000015132.3	gal-CDH2_0003
chr2:10484460|10488298	2	10484460	10488298	exon	ENSGALG00000006749.6	gal-WDR37_0001
chr2:10621871|10622778	2	10621871	10622778	exon	ENSGALG00000006797.6	gal-ADARB2_0002
chr2:10621871|10631103	2	10621871	10631103	exon	ENSGALG00000006797.6	gal-ADARB2_0001
chr2:106309833|106311691	2	106309833	106311691	exon	ENSGALG00000015157.7	gal-TRAPPC8_0003
chr2:106309833|106313347	2	106309833	106313347	intron	ENSGALG00000015157.7	gal-TRAPPC8_0007
chr2:106335042|106339484	2	106335042	106339484	intron	ENSGALG00000029474.3	gal-intergenic_000138
chr2:106420481|106431396	2	106420481	106431396	exon	ENSGALG00000015181.7	gal-GAREM1_0001
chr2:106487178|106495670	2	106487178	106495670	intron	ENSGALG00000015181.7	gal-GAREM1_0007
chr2:106816654|106826942	2	106816654	106826942	exon	ENSGALG00000019484.6	gal-gga-mir-6707_0001
chr2:106912112|106977350	2	106912112	106977350	exon	ENSGALG00000015196.7	gal-ASXL3_0001
chr2:106959024|106977350	2	106959024	106977350	exon	ENSGALG00000015196.7	gal-ASXL3_0009
chr2:106971545|106977350	2	106971545	106977350	exon	ENSGALG00000015196.7	gal-ASXL3_0003
chr2:107096893|107109151	2	107096893	107109151	exon	ENSGALG00000015198.6	gal-NOL4_0001
chr2:107140873|107214131	2	107140873	107214131	exon	ENSGALG00000015198.6	gal-ENSGALG00000027669_0003
chr2:107199121|107203912	2	107199121	107203912	exon	ENSGALG00000015198.6	gal-ENSGALG00000027669_0002
chr2:107199121|107214131	2	107199121	107214131	exon	ENSGALG00000015198.6	gal-ENSGALG00000027669_0001
chr2:1072544|1073848	2	1072544	1073848	exon	ENSGALG00000005188.7	gal-FAM188B_0001
chr2:1072544|1077711	2	1072544	1077711	exon	ENSGALG00000005188.7	gal-FAM188B_0008
chr2:1073640|1077711	2	1073640	1077711	exon	ENSGALG00000005188.7	gal-FAM188B_0005
chr2:107438243|107492625	2	107438243	107492625	exon	ENSGALG00000015211.5	gal-DTNA_0003
chr2:107514509|107519861	2	107514509	107519861	exon	ENSGALG00000015211.5	gal-DTNA_0014
chr2:107585924|107631181	2	107585924	107631181	exon	ENSGALG00000015215.7	gal-MAPRE2_0005
chr2:107617684|107631181	2	107617684	107631181	exon	ENSGALG00000015215.7	gal-MAPRE2_0001
chr2:107674969|107692287	2	107674969	107692287	exon	ENSGALG00000015219.5	gal-ENSGALG00000015219_0001
chr2:107716037|107720826	2	107716037	107720826	exon	ENSGALG00000015226.6	gal-ENSGALG00000015220_0001
chr2:107716037|107728383	2	107716037	107728383	intron	ENSGALG00000015226.6	gal-ENSGALG00000015220_0004
chr2:107716037|107787674	2	107716037	107787674	exon	ENSGALG00000015226.6	gal-ENSGALG00000015220_0008
chr2:107720669|107787674	2	107720669	107787674	exon	ENSGALG00000015226.6	gal-ENSGALG00000015220_0007
chr2:107760972|107774382	2	107760972	107774382	exon	ENSGALG00000015226.6	gal-intergenic_000390
chr2:107760972|107787674	2	107760972	107787674	exon	ENSGALG00000015226.6	gal-intergenic_000365
chr2:107774282|107787674	2	107774282	107787674	exon	ENSGALG00000015226.6	gal-intergenic_000848
chr2:107787455|107787674	2	107787455	107787674	exon	ENSGALG00000015226.6	gal-intergenic_000185
chr2:107840491|107842818	2	107840491	107842818	exon	ENSGALG00000015226.6	gal-intergenic_000107
chr2:1079064|1079479	2	1079064	1079479	exon	ENSGALG00000005188.7	gal-FAM188B_0006
chr2:1079064|1091232	2	1079064	1091232	exon	ENSGALG00000005188.7	gal-FAM188B_0013
chr2:107992061|107999226	2	107992061	107999226	exon	ENSGALG00000042469.3	gal-PRKDC_0001
chr2:108939264|109000972	2	108939264	109000972	exon	ENSGALG00000015248.5	gal-SNTG1_0021
chr2:108956846|109000972	2	108956846	109000972	intron	ENSGALG00000015248.5	gal-SNTG1_0027
chr2:108961688|109000972	2	108961688	109000972	exon	ENSGALG00000015248.5	gal-SNTG1_0001
chr2:108992757|109000972	2	108992757	109000972	exon	ENSGALG00000015248.5	gal-SNTG1_0006
chr2:108992757|109025335	2	108992757	109025335	exon	ENSGALG00000015248.5	gal-SNTG1_0002
chr2:108992757|109042490	2	108992757	109042490	exon	ENSGALG00000015248.5	gal-SNTG1_0023
chr2:108992757|109046615	2	108992757	109046615	exon	ENSGALG00000015248.5	gal-SNTG1_0010
chr2:108992757|109067329	2	108992757	109067329	exon	ENSGALG00000015248.5	gal-SNTG1_0020
chr2:108992757|109082401	2	108992757	109082401	exon	ENSGALG00000015248.5	gal-SNTG1_0018
chr2:109025297|109046615	2	109025297	109046615	exon	ENSGALG00000015248.5	gal-SNTG1_0008
chr2:109025297|109082401	2	109025297	109082401	exon	ENSGALG00000015248.5	gal-SNTG1_0014
chr2:109473218|109475163	2	109473218	109475163	exon	ENSGALG00000031035.3	gal-PCMTD1_0003
chr2:109473218|109486770	2	109473218	109486770	exon	ENSGALG00000031035.3	gal-PCMTD1_0002
chr2:109473218|109491380	2	109473218	109491380	exon	ENSGALG00000031035.3	gal-PCMTD1_0013
chr2:109482954|109491380	2	109482954	109491380	intron	ENSGALG00000031035.3	gal-PCMTD1_0011
chr2:109486668|109491380	2	109486668	109491380	exon	ENSGALG00000031035.3	gal-PCMTD1_0001
chr2:1095368|1102316	2	1095368	1102316	exon	ENSGALG00000005188.7	gal-FAM188B_0002
chr2:109955653|109966952	2	109955653	109966952	exon	ENSGALG00000015259.7	gal-RB1CC1_0003
chr2:109978578|109980252	2	109978578	109980252	exon	ENSGALG00000015259.7	gal-RB1CC1_0002
chr2:109990499|109993673	2	109990499	109993673	exon	ENSGALG00000015259.7	gal-RB1CC1_0006
chr2:109990499|109995656	2	109990499	109995656	exon	ENSGALG00000015259.7	gal-RB1CC1_0004
chr2:110325805|110329963	2	110325805	110329963	exon	ENSGALG00000025941.3	gal-RGS20_0001
chr2:110375067|110376412	2	110375067	110376412	exon	ENSGALG00000040421.3	gal-LYPLA1_0003
chr2:110982038|110986395	2	110982038	110986395	intron	ENSGALG00000035429.2	gal-ENSGALG00000015321_0001
chr2:111153683|111158839	2	111153683	111158839	exon	ENSGALG00000042321.2	gal-LYN_0001
chr2:111153683|111166225	2	111153683	111166225	exon	ENSGALG00000042321.2	gal-LYN_0002
chr2:111286917|111288645	2	111286917	111288645	intron	ENSGALG00000043676.3	gal-intergenic_000095
chr2:1118873|1128598	2	1118873	1128598	exon	ENSGALG00000005188.7	gal-FAM188B_0004
chr2:111993770|111998587	2	111993770	111998587	exon	ENSGALG00000030585.2	gal-UBXN2B_0001
chr2:112067902|112081603	2	112067902	112081603	exon	ENSGALG00000038838.2	gal-NSMAF_0006
chr2:112084461|112087700	2	112084461	112087700	exon	ENSGALG00000038838.2	gal-NSMAF_0003
chr2:112243540|112259776	2	112243540	112259776	exon	ENSGALG00000039102.2	gal-TOX_0001
chr2:112828617|112847428	2	112828617	112847428	exon	ENSGALG00000015450.5	gal-RAB2A_0007
chr2:112842624|112847428	2	112842624	112847428	exon	ENSGALG00000015450.5	gal-RAB2A_0001
chr2:112915168|112917022	2	112915168	112917022	intron	ENSGALG00000041080.2	gal-CHD7_0007
chr2:112915168|112945750	2	112915168	112945750	intron	ENSGALG00000041080.2	gal-CHD7_0001
chr2:112915168|112957411	2	112915168	112957411	intron	ENSGALG00000041080.2	gal-CHD7_0010
chr2:112945330|112957411	2	112945330	112957411	exon	ENSGALG00000041080.2	gal-CHD7_0008
chr2:113302318|113327308	2	113302318	113327308	intron	ENSGALG00000030112.2	gal-ENSGALG00000015479_0003
chr2:113302318|113346130	2	113302318	113346130	exon	ENSGALG00000047461.1,ENSGALG00000030112.2	gal-ENSGALG00000015479_0006
chr2:113849883|113852786	2	113849883	113852786	exon	ENSGALG00000039774.3	gal-YTHDF3_0001
chr2:114799009|114801511	2	114799009	114801511	intergenic	NA	gal-ARMC1_0006
chr2:114812076|114820592	2	114812076	114820592	exon	ENSGALG00000038385.3	gal-MTFR1_0001
chr2:114831049|114842702	2	114831049	114842702	exon	ENSGALG00000038395.2	gal-PDE7A_0002
chr2:115236418|115244721	2	115236418	115244721	exon	ENSGALG00000043570.2	gal-SGK3_0007
chr2:115242005|115258817	2	115242005	115258817	exon	ENSGALG00000043570.2	gal-SGK3_0005
chr2:115348033|115362506	2	115348033	115362506	exon	ENSGALG00000031648.2,ENSGALG00000031167.2	gal-CSPP1_0004
chr2:115387033|115420876	2	115387033	115420876	exon	ENSGALG00000034610.2	gal-ARFGEF1_0030
chr2:115410492|115413579	2	115410492	115413579	exon	ENSGALG00000034610.2	gal-ARFGEF1_0001
chr2:115414908|115420876	2	115414908	115420876	exon	ENSGALG00000034610.2	gal-ARFGEF1_0021
chr2:115420743|115436969	2	115420743	115436969	exon	ENSGALG00000034610.2	gal-ARFGEF1_0011
chr2:115432029|115436969	2	115432029	115436969	exon	ENSGALG00000034610.2	gal-ARFGEF1_0010
chr2:115667305|115669436	2	115667305	115669436	exon	ENSGALG00000042354.2	gal-PREX2_0040
chr2:115683150|115694276	2	115683150	115694276	exon	ENSGALG00000042354.2	gal-PREX2_0011
chr2:115857366|115864342	2	115857366	115864342	exon	ENSGALG00000034561.2	gal-C8orf34_0002
chr2:115857366|115866092	2	115857366	115866092	intron	ENSGALG00000034561.2	gal-C8orf34_0007
chr2:115864214|115889255	2	115864214	115889255	exon	ENSGALG00000034561.2	gal-C8orf34_0003
chr2:115864214|115928389	2	115864214	115928389	exon	ENSGALG00000034561.2	gal-C8orf34_0010
chr2:115963688|115968534	2	115963688	115968534	exon	ENSGALG00000034561.2	gal-C8orf34_0021
chr2:115963688|115973421	2	115963688	115973421	exon	ENSGALG00000034561.2	gal-C8orf34_0008
chr2:115968035|115973421	2	115968035	115973421	exon	ENSGALG00000034561.2	gal-C8orf34_0009
chr2:116386405|116400201	2	116386405	116400201	exon	ENSGALG00000048280.1,ENSGALG00000029842.2	gal-SLCO5A1_0001
chr2:116395437|116400201	2	116395437	116400201	exon	ENSGALG00000048280.1,ENSGALG00000029842.2	gal-SLCO5A1_0002
chr2:116527071|116533779	2	116527071	116533779	exon	ENSGALG00000036017.3	gal-NCOA2_0017
chr2:116579800|116581010	2	116579800	116581010	exon	ENSGALG00000036017.3	gal-NCOA2_0001
chr2:116624281|116683524	2	116624281	116683524	intron	ENSGALG00000047010.1	gal-NCOA2_0002
chr2:116651748|116683524	2	116651748	116683524	intergenic	NA	gal-NCOA2_0005
chr2:116959495|116967145	2	116959495	116967145	exon	ENSGALG00000043033.2	gal-EYA1_0021
chr2:116959495|116991027	2	116959495	116991027	exon	ENSGALG00000043033.2	gal-EYA1_0005
chr2:117856742|117875499	2	117856742	117875499	exon	ENSGALG00000031390.2	gal-STAU2_0002
chr2:117856742|117940449	2	117856742	117940449	exon	ENSGALG00000031390.2	gal-STAU2_0006
chr2:117875192|117934748	2	117875192	117934748	exon	ENSGALG00000031390.2	gal-STAU2_0001
chr2:117875192|117940449	2	117875192	117940449	exon	ENSGALG00000031390.2	gal-STAU2_0008
chr2:117888072|117934748	2	117888072	117934748	exon	ENSGALG00000031390.2	gal-STAU2_0007
chr2:117888072|117940449	2	117888072	117940449	exon	ENSGALG00000031390.2	gal-STAU2_0009
chr2:117905948|117934748	2	117905948	117934748	exon	ENSGALG00000031390.2	gal-STAU2_0013
chr2:117931672|117934748	2	117931672	117934748	exon	ENSGALG00000031390.2	gal-STAU2_0005
chr2:117931672|117940449	2	117931672	117940449	exon	ENSGALG00000031390.2	gal-STAU2_0004
chr2:117977313|117987548	2	117977313	117987548	exon	ENSGALG00000040097.2	gal-RP11-463D19_0001
chr2:118112283|118134993	2	118112283	118134993	exon	ENSGALG00000035845.2	gal-JPH1_0002
chr2:118134875|118182126	2	118134875	118182126	exon	ENSGALG00000035845.2	gal-JPH1_0004
chr2:119316650|119320875	2	119316650	119320875	exon	ENSGALG00000037164.2	gal-ZFHX4_0002
chr2:119425095|119433901	2	119425095	119433901	exon	ENSGALG00000037164.2	gal-ZFHX4_0008
chr2:119686981|119694066	2	119686981	119694066	intergenic	NA	gal-intergenic_000546
chr2:120286814|120293541	2	120286814	120293541	exon	ENSGALG00000035932.3	gal-ZC2HC1A_0001
chr2:120802328|120805012	2	120802328	120805012	exon	ENSGALG00000040167.2	gal-RP11-26J3_0001
chr2:120915125|120916022	2	120915125	120916022	exon	ENSGALG00000034376.2	gal-ZBTB10_0001
chr2:121005995|121024661	2	121005995	121024661	exon	ENSGALG00000030011.3	gal-ZNF704_0015
chr2:121065769|121075162	2	121065769	121075162	intron	ENSGALG00000030011.3	gal-intergenic_000310
chr2:122238625|122308746	2	122238625	122308746	intron	ENSGALG00000036938.2	gal-ENSGALG00000027541_0002
chr2:122471686|122483881	2	122471686	122483881	exon	ENSGALG00000036938.2	gal-RALYL_0008
chr2:122501805|122502575	2	122501805	122502575	exon	ENSGALG00000036938.2	gal-intergenic_001569
chr2:122588268|122591675	2	122588268	122591675	exon	ENSGALG00000039499.2	gal-LRRCC1_0003
chr2:122588268|122593308	2	122588268	122593308	exon	ENSGALG00000039499.2	gal-LRRCC1_0001
chr2:122588268|122599551	2	122588268	122599551	exon	ENSGALG00000039499.2	gal-LRRCC1_0002
chr2:122989960|123006892	2	122989960	123006892	exon	ENSGALG00000041795.2	gal-WWP1_0011
chr2:122997739|122999898	2	122997739	122999898	exon	ENSGALG00000041795.2	gal-WWP1_0009
chr2:122997739|123006892	2	122997739	123006892	exon	ENSGALG00000041795.2	gal-WWP1_0005
chr2:122997739|123014366	2	122997739	123014366	exon	ENSGALG00000041795.2	gal-WWP1_0008
chr2:123011150|123014366	2	123011150	123014366	exon	ENSGALG00000041795.2	gal-WWP1_0007
chr2:123011150|123025412	2	123011150	123025412	exon	ENSGALG00000041795.2	gal-WWP1_0006
chr2:123612449|123614957	2	123612449	123614957	exon	ENSGALG00000032031.3	gal-MMP16_0001
chr2:124177752|124183336	2	124177752	124183336	exon	ENSGALG00000043535.3	gal-RIPK2_0002
chr2:124177752|124184063	2	124177752	124184063	exon	ENSGALG00000043535.3	gal-RIPK2_0001
chr2:124177752|124205358	2	124177752	124205358	exon	ENSGALG00000043535.3,ENSGALG00000034806.2	gal-SLC7A7_0009
chr2:124177825|124184063	2	124177825	124184063	exon	ENSGALG00000043535.3	gal-RIPK2_0007
chr2:124179003|124184063	2	124179003	124184063	exon	ENSGALG00000043535.3	gal-RIPK2_0003
chr2:124208098|124210552	2	124208098	124210552	exon	ENSGALG00000034806.2	gal-SLC7A7_0001
chr2:124601532|124605645	2	124601532	124605645	exon	ENSGALG00000029509.2	gal-NECAB1_0003
chr2:124601532|124607527	2	124601532	124607527	exon	ENSGALG00000029509.2	gal-NECAB1_0001
chr2:124748885|124769185	2	124748885	124769185	exon	ENSGALG00000033638.2	gal-SLC26A7_0002
chr2:124974252|124997093	2	124974252	124997093	exon	ENSGALG00000033091.3	gal-RUNX1T1_0004
chr2:124991194|124997093	2	124991194	124997093	exon	ENSGALG00000033091.3	gal-RUNX1T1_0001
chr2:125760770|125776444	2	125760770	125776444	exon	ENSGALG00000029287.2	gal-TMEM67_0001
chr2:125763144|125776444	2	125763144	125776444	exon	ENSGALG00000029287.2	gal-TMEM67_0002
chr2:126031779|126035402	2	126031779	126035402	exon	ENSGALG00000034803.3	gal-RNF151_0002
chr2:126034155|126038230	2	126034155	126038230	exon	ENSGALG00000034803.3	gal-RNF151_0003
chr2:126036629|126045763	2	126036629	126045763	intron	ENSGALG00000034803.3	gal-RNF151_0001
chr2:126183122|126184883	2	126183122	126184883	exon	ENSGALG00000039222.2	gal-DPY19L4_0003
chr2:126186157|126194353	2	126186157	126194353	exon	ENSGALG00000039222.2	gal-DPY19L4_0002
chr2:126253080|126257587	2	126253080	126257587	exon	ENSGALG00000037955.2	gal-INTS8_0010
chr2:126253080|126267224	2	126253080	126267224	exon	ENSGALG00000037955.2	gal-INTS8_0005
chr2:126254708|126267224	2	126254708	126267224	intron	ENSGALG00000037955.2	gal-INTS8_0008
chr2:126254877|126267224	2	126254877	126267224	exon	ENSGALG00000037955.2	gal-INTS8_0004
chr2:126259000|126261733	2	126259000	126261733	exon	ENSGALG00000037955.2	gal-INTS8_0037
chr2:126260051|126265984	2	126260051	126265984	exon	ENSGALG00000037955.2	gal-INTS8_0018
chr2:126260051|126267177	2	126260051	126267177	exon	ENSGALG00000037955.2	gal-INTS8_0012
chr2:126260051|126267224	2	126260051	126267224	exon	ENSGALG00000037955.2	gal-INTS8_0003
chr2:126260118|126267224	2	126260118	126267224	exon	ENSGALG00000037955.2	gal-INTS8_0009
chr2:126261353|126265984	2	126261353	126265984	exon	ENSGALG00000037955.2	gal-INTS8_0006
chr2:126261353|126267224	2	126261353	126267224	exon	ENSGALG00000037955.2	gal-INTS8_0043
chr2:126263793|126267224	2	126263793	126267224	exon	ENSGALG00000037955.2	gal-INTS8_0007
chr2:126265863|126267224	2	126265863	126267224	exon	ENSGALG00000037955.2	gal-INTS8_0033
chr2:126324488|126325613	2	126324488	126325613	exon	ENSGALG00000040366.2	gal-NDUFAF6_0001
chr2:126386306|126388879	2	126386306	126388879	exon	ENSGALG00000038971.3	gal-C8orf37_0001
chr2:126870239|126871303	2	126870239	126871303	exon	ENSGALG00000031424.2	gal-CPQ_0010
chr2:126989622|127004673	2	126989622	127004673	exon	ENSGALG00000030866.2	gal-CPQ_0002
chr2:126989622|127017960	2	126989622	127017960	exon	ENSGALG00000030866.2	gal-CPQ_0001
chr2:127004582|127010966	2	127004582	127010966	intron	ENSGALG00000030866.2	gal-CPQ_0026
chr2:127328579|127339142	2	127328579	127339142	exon	ENSGALG00000044675.2	gal-MATN2_0001
chr2:127605305|127627773	2	127605305	127627773	exon	ENSGALG00000032850.2	gal-STK3_0003
chr2:127664088|127664842	2	127664088	127664842	exon	ENSGALG00000032850.2	gal-STK3_0001
chr2:127664088|127682046	2	127664088	127682046	exon	ENSGALG00000032850.2	gal-STK3_0007
chr2:127857797|127902747	2	127857797	127902747	intron	ENSGALG00000046093.2	gal-VPS13B_0007
chr2:127901607|127902747	2	127901607	127902747	intergenic	NA	gal-VPS13B_0002
chr2:127966447|127991544	2	127966447	127991544	intron	ENSGALG00000041179.3	gal-VPS13B_0053
chr2:127966450|127991544	2	127966450	127991544	exon	ENSGALG00000041179.3	gal-VPS13B_0085
chr2:128006883|128016087	2	128006883	128016087	exon	ENSGALG00000047328.1,ENSGALG00000041179.3	gal-VPS13B_0015
chr2:128006883|128049590	2	128006883	128049590	exon	ENSGALG00000047328.1,ENSGALG00000041179.3	gal-VPS13B_0021
chr2:128015976|128047588	2	128015976	128047588	exon	ENSGALG00000047328.1,ENSGALG00000041179.3	gal-VPS13B_0023
chr2:128101512|128105015	2	128101512	128105015	intergenic	NA	gal-VPS13B_0027
chr2:128358323|128359070	2	128358323	128359070	intron	ENSGALG00000038772.3	gal-RNF19A_0001
chr2:128543268|128546517	2	128543268	128546517	exon	ENSGALG00000031387.3	gal-YWHAZ_0001
chr2:128625248|128625874	2	128625248	128625874	intergenic	NA	gal-ZNF706_0001
chr2:128788469|128795975	2	128788469	128795975	exon	ENSGALG00000032518.2	gal-NCALD_0003
chr2:128795579|128795975	2	128795579	128795975	exon	ENSGALG00000032518.2	gal-NCALD_0002
chr2:12885221|12906363	2	12885221	12906363	exon	ENSGALG00000007076.6	gal-CCNY_0014
chr2:12889299|12906363	2	12889299	12906363	exon	ENSGALG00000007076.6	gal-CCNY_0004
chr2:12898952|12906363	2	12898952	12906363	exon	ENSGALG00000007076.6	gal-CCNY_0003
chr2:12898952|12923515	2	12898952	12923515	exon	ENSGALG00000007076.6	gal-CCNY_0001
chr2:129127033|129136746	2	129127033	129136746	exon	ENSGALG00000029295.3	gal-AZIN1_0002
chr2:129176399|129180723	2	129176399	129180723	exon	ENSGALG00000034099.2	gal-ATP6V1C1_0001
chr2:129176399|129187492	2	129176399	129187492	exon	ENSGALG00000034099.2	gal-ATP6V1C1_0002
chr2:129409085|129428728	2	129409085	129428728	exon	ENSGALG00000040256.2	gal-RIMS2_0073
chr2:129466370|129546673	2	129466370	129546673	exon	ENSGALG00000040256.2	gal-RIMS2_0020
chr2:129587084|129595296	2	129587084	129595296	exon	ENSGALG00000040256.2	gal-RIMS2_0010
chr2:129590005|129641702	2	129590005	129641702	exon	ENSGALG00000040256.2	gal-RIMS2_0092
chr2:129601500|129664850	2	129601500	129664850	exon	ENSGALG00000040256.2	gal-RIMS2_0015
chr2:129609901|129625676	2	129609901	129625676	exon	ENSGALG00000040256.2	gal-RIMS2_0022
chr2:129609901|129641702	2	129609901	129641702	exon	ENSGALG00000040256.2	gal-RIMS2_0051
chr2:129609901|129664850	2	129609901	129664850	exon	ENSGALG00000040256.2	gal-RIMS2_0014
chr2:129625608|129641702	2	129625608	129641702	exon	ENSGALG00000040256.2	gal-RIMS2_0037
chr2:129664741|129744234	2	129664741	129744234	exon	ENSGALG00000040256.2	gal-RIMS2_0056
chr2:129690795|129744234	2	129690795	129744234	intron	ENSGALG00000040256.2	gal-RIMS2_0076
chr2:129690876|129744234	2	129690876	129744234	exon	ENSGALG00000040256.2	gal-RIMS2_0052
chr2:129705001|129744234	2	129705001	129744234	exon	ENSGALG00000040256.2	gal-RIMS2_0050
chr2:129724902|129744234	2	129724902	129744234	exon	ENSGALG00000040256.2	gal-RIMS2_0062
chr2:129788193|129790110	2	129788193	129790110	exon	ENSGALG00000040256.2	gal-RIMS2_0036
chr2:129886807|129889140	2	129886807	129889140	exon	ENSGALG00000033630.3	gal-LRP12_0005
chr2:129886807|129895151	2	129886807	129895151	exon	ENSGALG00000033630.3	gal-LRP12_0003
chr2:129889005|129895151	2	129889005	129895151	exon	ENSGALG00000033630.3	gal-LRP12_0004
chr2:13016478|13024043	2	13016478	13024043	exon	ENSGALG00000007082.6	gal-CREM_0002
chr2:130235204|130251001	2	130235204	130251001	exon	ENSGALG00000040079.2	gal-ZFPM2_0004
chr2:13023855|13029562	2	13023855	13029562	exon	ENSGALG00000007082.6	gal-CREM_0001
chr2:13023855|13038970	2	13023855	13038970	exon	ENSGALG00000007082.6	gal-CREM_0004
chr2:13057826|13071091	2	13057826	13071091	exon	ENSGALG00000007095.6	gal-CUL2_0009
chr2:13057826|13074092	2	13057826	13074092	exon	ENSGALG00000007095.6	gal-CUL2_0003
chr2:13066027|13071091	2	13066027	13071091	exon	ENSGALG00000007095.6	gal-CUL2_0007
chr2:13066027|13074092	2	13066027	13074092	exon	ENSGALG00000007095.6	gal-CUL2_0008
chr2:13076886|13086909	2	13076886	13086909	exon	ENSGALG00000007095.6	gal-CUL2_0011
chr2:13092279|13096972	2	13092279	13096972	exon	ENSGALG00000007095.6	gal-CUL2_0010
chr2:131371992|131459008	2	131371992	131459008	exon	ENSGALG00000042182.2	gal-OXR1_0018
chr2:131453889|131469147	2	131453889	131469147	intron	ENSGALG00000042182.2	gal-OXR1_0040
chr2:131521629|131533381	2	131521629	131533381	exon	ENSGALG00000042182.2	gal-OXR1_0001
chr2:131521629|131551712	2	131521629	131551712	exon	ENSGALG00000042182.2	gal-OXR1_0004
chr2:131527863|131533381	2	131527863	131533381	exon	ENSGALG00000042182.2	gal-OXR1_0005
chr2:131527863|131551712	2	131527863	131551712	exon	ENSGALG00000042182.2	gal-OXR1_0009
chr2:131541025|131551712	2	131541025	131551712	exon	ENSGALG00000042182.2	gal-OXR1_0012
chr2:13194365|13290676	2	13194365	13290676	exon	ENSGALG00000007125.8	gal-PARD3_0023
chr2:132107491|132120444	2	132107491	132120444	exon	ENSGALG00000030030.3	gal-RSPO2_0001
chr2:132297911|132299284	2	132297911	132299284	exon	ENSGALG00000040325.2	gal-EMC2_0002
chr2:132297911|132304103	2	132297911	132304103	exon	ENSGALG00000040325.2	gal-EMC2_0006
chr2:132315577|132326244	2	132315577	132326244	exon	ENSGALG00000040325.2	gal-EMC2_0007
chr2:133608117|133622423	2	133608117	133622423	exon	ENSGALG00000031578.2	gal-CSMD3_0050
chr2:133608127|133622423	2	133608127	133622423	exon	ENSGALG00000031578.2	gal-CSMD3_0046
chr2:133608166|133622423	2	133608166	133622423	exon	ENSGALG00000031578.2	gal-CSMD3_0031
chr2:133630635|133641472	2	133630635	133641472	exon	ENSGALG00000031578.2	gal-CSMD3_0029
chr2:133677272|133680711	2	133677272	133680711	exon	ENSGALG00000031578.2	gal-CSMD3_0022
chr2:133677272|133692085	2	133677272	133692085	exon	ENSGALG00000031578.2	gal-CSMD3_0026
chr2:13374128|13388272	2	13374128	13388272	exon	ENSGALG00000007125.8	gal-PARD3_0003
chr2:13374128|13392109	2	13374128	13392109	exon	ENSGALG00000007125.8	gal-PARD3_0002
chr2:13374128|13404235	2	13374128	13404235	exon	ENSGALG00000007125.8	gal-PARD3_0006
chr2:13374128|13415486	2	13374128	13415486	exon	ENSGALG00000007125.8	gal-PARD3_0037
chr2:13374128|13462753	2	13374128	13462753	exon	ENSGALG00000007125.8	gal-PARD3_0012
chr2:133742849|133806776	2	133742849	133806776	exon	ENSGALG00000031578.2	gal-CSMD3_0011
chr2:133752418|133755598	2	133752418	133755598	exon	ENSGALG00000031578.2	gal-CSMD3_0028
chr2:133752418|133806776	2	133752418	133806776	exon	ENSGALG00000031578.2	gal-CSMD3_0017
chr2:133803866|133806776	2	133803866	133806776	exon	ENSGALG00000031578.2	gal-CSMD3_0020
chr2:133812285|133830263	2	133812285	133830263	exon	ENSGALG00000031578.2	gal-CSMD3_0004
chr2:133828153|133830263	2	133828153	133830263	exon	ENSGALG00000031578.2	gal-CSMD3_0024
chr2:13386419|13415486	2	13386419	13415486	exon	ENSGALG00000007125.8	gal-PARD3_0054
chr2:133868737|133894459	2	133868737	133894459	exon	ENSGALG00000031578.2	gal-CSMD3_0032
chr2:133868737|133920443	2	133868737	133920443	exon	ENSGALG00000031578.2	gal-CSMD3_0023
chr2:133868737|133927109	2	133868737	133927109	exon	ENSGALG00000031578.2	gal-CSMD3_0005
chr2:133868737|133941607	2	133868737	133941607	intron	ENSGALG00000031578.2	gal-CSMD3_0006
chr2:133877413|133920443	2	133877413	133920443	exon	ENSGALG00000031578.2	gal-CSMD3_0033
chr2:133894338|133920443	2	133894338	133920443	exon	ENSGALG00000031578.2	gal-CSMD3_0027
chr2:133894338|133927109	2	133894338	133927109	exon	ENSGALG00000031578.2	gal-CSMD3_0008
chr2:133894338|133941607	2	133894338	133941607	intron	ENSGALG00000031578.2	gal-CSMD3_0007
chr2:133910483|133941607	2	133910483	133941607	intron	ENSGALG00000031578.2	gal-CSMD3_0003
chr2:133920356|133941607	2	133920356	133941607	intron	ENSGALG00000031578.2	gal-CSMD3_0002
chr2:134026502|134093778	2	134026502	134093778	exon	ENSGALG00000031578.2,ENSGALG00000049178.1	gal-CSMD3_0014
chr2:13403413|13440653	2	13403413	13440653	exon	ENSGALG00000007125.8	gal-PARD3_0007
chr2:13403413|13481224	2	13403413	13481224	exon	ENSGALG00000007125.8	gal-PARD3_0019
chr2:134066642|134093778	2	134066642	134093778	exon	ENSGALG00000049178.1	gal-CSMD3_0010
chr2:134066642|134126100	2	134066642	134126100	intron	ENSGALG00000049178.1	gal-CSMD3_0025
chr2:13427308|13481224	2	13427308	13481224	exon	ENSGALG00000007125.8	gal-PARD3_0040
chr2:13434450|13481224	2	13434450	13481224	exon	ENSGALG00000007125.8	gal-PARD3_0035
chr2:13440437|13481224	2	13440437	13481224	exon	ENSGALG00000007125.8	gal-PARD3_0034
chr2:13462643|13481224	2	13462643	13481224	exon	ENSGALG00000007125.8	gal-PARD3_0001
chr2:13480967|13481224	2	13480967	13481224	exon	ENSGALG00000007125.8	gal-PARD3_0033
chr2:134981559|134990982	2	134981559	134990982	exon	ENSGALG00000031700.2	gal-TRPS1_0002
chr2:134981559|135003517	2	134981559	135003517	exon	ENSGALG00000031700.2	gal-TRPS1_0004
chr2:134981559|135006696	2	134981559	135006696	exon	ENSGALG00000031700.2	gal-TRPS1_0005
chr2:135002589|135006696	2	135002589	135006696	exon	ENSGALG00000031700.2	gal-TRPS1_0006
chr2:136641258|136643989	2	136641258	136643989	exon	ENSGALG00000043193.2	gal-TAF2_0021
chr2:136661103|136663389	2	136661103	136663389	exon	ENSGALG00000043193.2	gal-TAF2_0002
chr2:136725359|136727692	2	136725359	136727692	exon	ENSGALG00000043787.2	gal-DEPDC6_0001
[truncated: 7,206 more rows]
