# Supplementary material for: Multi-tissue transcriptome profiling linked the association between tissue-specific circRNAs and the heterosis for feed intake and efficiency in chicken
Source: Poult Sci. 2024 Apr 20;103(7):103783. doi: 10.1016/j.psj.2024.103783 (PMC11091503; doi:10.1016/j.psj.2024.103783)
Supplement: Supplementary file 8 — Table S6. The circRNA and gene pairs with significant (P < 0.05) expression correlations in the hypothalamus, liver, duodenum mucosa and ovary. [file mmc8.xlsx]

## Sheet: Table S5
Table S5. CircRNAs expreesed in at least half of all samples in the hypothalamus, liver, duodenum mucaosa and ovary
Tissue	CircRNA_id	Type	Ensembl_id
Hypothalamus	chr10:10170918|10242400	exon	ENSGALG00000054372.1,ENSGALG00000030542.2
	chr10:13029868|13033624	exon	ENSGALG00000006505.7
	chr10:14808623|14809088	exon	ENSGALG00000006871.6
	chr10:17668028|17696640	exon	ENSGALG00000038688.2
	chr10:18596449|18598792	exon	ENSGALG00000007615.4
	chr10:2905636|2913235	exon	ENSGALG00000040181.2
	chr10:3510338|3513597	intron	ENSGALG00000002759.5
	chr10:3892301|3896503	intron	ENSGALG00000002945.7
	chr10:3970874|3975644	intron	ENSGALG00000046862.1
	chr10:4955049|4965105	exon	ENSGALG00000003705.8
	chr10:6197396|6201376	exon	ENSGALG00000003883.5
	chr10:8044920|8049376	exon	ENSGALG00000037723.2
	chr10:8705925|8709179	intron	ENSGALG00000051831.1
	chr1:102203175|102227366	exon	ENSGALG00000015737.6
	chr1:102203175|102271941	exon	ENSGALG00000015737.6
	chr1:102248041|102271941	exon	ENSGALG00000015737.6
	chr1:102248041|102298609	exon	ENSGALG00000015737.6
	chr1:102260627|102271941	exon	ENSGALG00000015737.6
	chr1:102260627|102298609	exon	ENSGALG00000015737.6
	chr1:103974894|103982884	exon	ENSGALG00000015770.7
	chr1:107983051|107986514	exon	ENSGALG00000036556.3
	chr1:109603767|109612777	exon	ENSGALG00000016138.6
	chr1:109613388|109645484	exon	ENSGALG00000016138.6
	chr1:109937901|109943158	exon	ENSGALG00000016138.6
	chr11:10822002|10822620	intergenic	NA
	chr1:110936342|110946524	exon	ENSGALG00000016191.6
	chr1:112611099|112614314	exon	ENSGALG00000016224.6
	chr1:113149681|113182090	exon	ENSGALG00000042400.2
	chr1:113433046|113456709	exon	ENSGALG00000016236.6
	chr1:113454634|113456709	exon	ENSGALG00000016236.6
	chr1:116742121|116781054	exon	ENSGALG00000016281.6
	chr1:116831578|116859990	exon	ENSGALG00000016281.6
	chr1:117794898|117797148	exon	ENSGALG00000016288.6
	chr1:1181499|1182099	exon	ENSGALG00000029341.2
	chr1:122088362|122100141	exon	ENSGALG00000016537.6
	chr1:123221849|123231878	exon	ENSGALG00000016551.7
	chr1:123839699|123865851	exon	ENSGALG00000016571.6
	chr1:12497059|12517210	exon	ENSGALG00000038834.2
	chr1:125373510|125377656	exon	ENSGALG00000041433.3
	chr1:125373510|125382623	exon	ENSGALG00000041433.3
	chr1:127785702|127814490	intron	ENSGALG00000016622.6
	chr1:127785717|127814490	exon	ENSGALG00000016622.6
	chr1:127850222|127858271	exon	ENSGALG00000040388.2
	chr1:128227458|128245562	exon	ENSGALG00000016628.7
	chr1:131577454|131578220	exon	ENSGALG00000016734.6
	chr1:133189234|133214707	exon	ENSGALG00000034944.2
	chr1:133525566|133529585	exon	ENSGALG00000029709.2
	chr11:3355064|3363102	exon	ENSGALG00000003396.7
	chr1:133852291|133857706	exon	ENSGALG00000032090.2
	chr1:135120215|135128182	exon	ENSGALG00000043044.2
	chr11:3519844|3525783	exon	ENSGALG00000034179.2
	chr1:136399572|136404650	exon	ENSGALG00000016795.4
	chr1:136399572|136404669	intron	ENSGALG00000016795.4
	chr1:1377308|1380616	exon	ENSGALG00000032868.2
	chr1:138732763|138744663	exon	ENSGALG00000029145.3
	chr1:138839813|138841677	exon	ENSGALG00000037697.3
	chr1:145549128|145590779	exon	ENSGALG00000016872.7
	chr1:146066692|146070160	exon	ENSGALG00000016880.7
	chr11:5081886|5089734	exon	ENSGALG00000039178.2
	chr1:15272025|15278418	exon	ENSGALG00000035940.2
	chr1:15272025|15304648	exon	ENSGALG00000035940.2
	chr1:15272025|15339851	exon	ENSGALG00000035940.2
	chr1:15272025|15352533	exon	ENSGALG00000035940.2
	chr1:155694001|155699894	exon	ENSGALG00000016915.6
	chr1:156406373|156409984	exon	ENSGALG00000016921.6
	chr1:1575606|1577823	exon	ENSGALG00000008036.7
	chr1:16268905|16290898	exon	ENSGALG00000019397.5
	chr1:16282038|16290898	exon	ENSGALG00000019397.5
	chr1:16287208|16290898	exon	ENSGALG00000019397.5
	chr1:16287635|16290898	exon	ENSGALG00000019397.5
	chr1:1635034|1636613	exon	ENSGALG00000008144.6
	chr1:1668812|1673502	exon	ENSGALG00000008162.4
	chr1:1670105|1673502	intron	ENSGALG00000008162.4
	chr1:167178603|167184793	exon	ENSGALG00000016949.4
	chr1:167244201|167247767	exon	ENSGALG00000040808.3,ENSGALG00000032808.2
	chr1:167366021|167390660	exon	ENSGALG00000016955.6
	chr1:167374357|167390660	exon	ENSGALG00000016955.6
	chr1:167376282|167390660	exon	ENSGALG00000016955.6
	chr1:167379984|167390660	exon	ENSGALG00000016955.6
	chr1:167387628|167390660	exon	ENSGALG00000016955.6
	chr1:168155556|168208172	exon	ENSGALG00000016967.6
	chr1:169135460|169139746	exon	ENSGALG00000016980.6
	chr1:171855924|171858232	intron	ENSGALG00000017033.6
	chr1:171857240|171858232	intron	ENSGALG00000017033.6
	chr1:172561531|172564220	exon	ENSGALG00000051672.1
	chr1:172616545|172638401	exon	ENSGALG00000017040.6
	chr1:176014263|176022957	exon	ENSGALG00000017075.6
	chr1:176519492|176522951	intergenic	NA
	chr1:181559065|181562126	intron	ENSGALG00000017158.7
	chr1:181559672|181562126	exon	ENSGALG00000017158.7
	chr1:181603485|181608796	exon	ENSGALG00000017159.7
	chr1:181624606|181630259	exon	ENSGALG00000017159.7
	chr1:183659078|183666345	exon	ENSGALG00000041814.2,ENSGALG00000038027.2
	chr1:185202302|185203568	exon	ENSGALG00000017197.6
	chr1:186230240|186240875	exon	ENSGALG00000013489.5
	chr1:187362209|187363554	exon	ENSGALG00000017227.6
	chr1:187986755|187990066	exon	ENSGALG00000017229.7
	chr11:8842914|8855293	exon	ENSGALG00000035602.2
	chr11:8853713|8855293	exon	ENSGALG00000035602.2
	chr1:189460044|189460983	exon	ENSGALG00000017238.6
	chr1:18955849|18967313	exon	ENSGALG00000029379.2
	chr1:194615289|194618090	exon	ENSGALG00000031450.2
	chr1:195824737|195837719	exon	ENSGALG00000017304.7
	chr1:196006084|196007625	exon	ENSGALG00000047875.1,ENSGALG00000019036.6
	chr1:196056801|196058333	intergenic	NA
	chr1:197040343|197041031	exon	ENSGALG00000040018.2
	chr1:197131547|197132464	exon	ENSGALG00000041762.2
	chr1:197565825|197569955	exon	ENSGALG00000017333.6
	chr1:20476437|20479937	exon	ENSGALG00000032156.2
	chr12:1001395|1006597	exon	ENSGALG00000043825.2
	chr12:1006476|1009847	exon	ENSGALG00000043825.2
	chr1:21223317|21226881	exon	ENSGALG00000039403.2
	chr12:13943984|13972850	exon	ENSGALG00000007302.6
	chr12:19433203|19434138	exon	ENSGALG00000037841.2
	chr12:19884168|19884718	exon	ENSGALG00000008452.6
	chr12:20068530|20072032	exon	ENSGALG00000008487.6
	chr12:20149699|20164314	exon	ENSGALG00000008519.6
	chr12:20261247|20264154	exon	ENSGALG00000008546.6
	chr12:2604585|2609380	intron	ENSGALG00000002335.6
	chr12:4464156|4465551	exon	ENSGALG00000004879.6
	chr12:4464156|4484239	exon	ENSGALG00000004879.6
	chr12:4464156|4501156	exon	ENSGALG00000004879.6
	chr12:5112834|5128041	exon	ENSGALG00000052061.1
	chr12:5692296|5697816	exon	ENSGALG00000005042.6
	chr12:8530484|8569356	exon	ENSGALG00000005419.6
	chr1:29711429|29741360	exon	ENSGALG00000009547.7,ENSGALG00000047978.1
	chr1:29729742|29741360	exon	ENSGALG00000009547.7,ENSGALG00000047978.1
	chr12:9866504|9872356	exon	ENSGALG00000038684.2
	chr1:30536538|30543489	exon	ENSGALG00000009601.7
	chr13:12898081|12903053	exon	ENSGALG00000004033.6
	chr13:17040347|17043943	exon	ENSGALG00000031487.3
	chr13:17247001|17262233	exon	ENSGALG00000029896.2
	chr13:17449530|17452588	exon	ENSGALG00000006677.6
	chr1:33158945|33173880	exon	ENSGALG00000009795.6
	chr1:33629350|33648907	exon	ENSGALG00000009825.6
	chr1:34076236|34090701	exon	ENSGALG00000009873.6
	chr1:34085906|34090701	exon	ENSGALG00000009873.6
	chr13:4108374|4119460	exon	ENSGALG00000053961.1
	chr13:5722964|5735950	exon	ENSGALG00000001768.6
	chr1:3748643|3756606	exon	ENSGALG00000006356.7
	chr1:37895821|37897947	exon	ENSGALG00000010227.7
	chr13:8185349|8187945	exon	ENSGALG00000001690.6
	chr14:11504598|11507384	exon	ENSGALG00000034325.2
	chr14:12960291|12961003	exon	ENSGALG00000007762.6
	chr14:14090874|14102857	exon	ENSGALG00000009318.6
	chr1:41683428|41700601	exon	ENSGALG00000010992.6
	chr14:1757291|1762404	exon	ENSGALG00000003596.7
	chr14:4993873|5024149	exon	ENSGALG00000029817.2
	chr1:45105131|45110783	exon	ENSGALG00000011309.6
	chr1:45153756|45157087	exon	ENSGALG00000011309.6
	chr1:4529199|4548796	intron	ENSGALG00000009279.6
	chr1:46678392|46681235	exon	ENSGALG00000011504.7
	chr1:47012784|47066281	intron	ENSGALG00000011549.5
	chr1:47722026|47733249	exon	ENSGALG00000011662.7
	chr14:7834361|7865526	exon	ENSGALG00000043765.2
	chr14:8507398|8508381	exon	ENSGALG00000006757.6
	chr14:8816217|8818041	exon	ENSGALG00000030546.2
	chr1:49189065|49193448	exon	ENSGALG00000011863.5
	chr1:49768594|49771560	exon	ENSGALG00000011976.4
	chr15:1478052|1491864	exon	ENSGALG00000043373.2
	chr15:3616921|3625171	exon	ENSGALG00000002579.6
	chr15:4698319|4699198	exon	ENSGALG00000002742.6
	chr15:5305066|5323365	exon	ENSGALG00000003392.6
	chr1:55451146|55455472	exon	ENSGALG00000012760.6
	chr1:56060982|56062080	exon	ENSGALG00000012792.6
	chr15:6162811|6164216	intron	ENSGALG00000004467.6
	chr1:56932513|56949904	exon	ENSGALG00000012865.6
	chr1:56938302|56949904	exon	ENSGALG00000012865.6
	chr15:773890|794499	intron	ENSGALG00000039121.3
	chr15:814444|825127	exon	ENSGALG00000001501.5
	chr15:9436868|9448146	exon	ENSGALG00000006979.6
	chr1:59714665|59720574	exon	ENSGALG00000012956.7
	chr1:59714665|59773047	exon	ENSGALG00000012956.7
	chr1:61201236|61205400	exon	ENSGALG00000013022.6
	chr1:63119325|63130482	exon	ENSGALG00000013095.7
	chr1:64555425|64559176	intron	ENSGALG00000038026.2
	chr1:64555425|64573603	exon	ENSGALG00000038026.2
	chr1:66563616|66568595	exon	ENSGALG00000013210.6
	chr1:68587784|68650395	exon	ENSGALG00000014178.6
	chr1:69077175|69084416	exon	ENSGALG00000029308.2
	chr17:10009291|10017457	exon	ENSGALG00000000977.7
	chr1:71122064|71157590	intron	ENSGALG00000052222.1
	chr1:71122064|71181375	intron	ENSGALG00000052222.1
	chr17:2682847|2686416	exon	ENSGALG00000008456.7
	chr1:72888897|72898978	exon	ENSGALG00000031666.2
	chr1:72888897|72939506	exon	ENSGALG00000031666.2
	chr1:72888897|72973642	exon	ENSGALG00000031666.2
	chr1:73308519|73317633	exon	ENSGALG00000017291.6
	chr1:73704702|73705989	exon	ENSGALG00000017282.5
	chr1:75709208|75718159	exon	ENSGALG00000040184.2
	chr1:75709208|75723185	exon	ENSGALG00000040184.2
	chr17:9124543|9141864	exon	ENSGALG00000001225.6
	chr17:9388694|9411519	exon	ENSGALG00000001157.7
	chr17:9388694|9416530	exon	ENSGALG00000001157.7
	chr17:9388694|9426425	exon	ENSGALG00000001157.7
	chr17:9388694|9452147	exon	ENSGALG00000001157.7
	chr17:9448552|9452147	exon	ENSGALG00000001157.7
	chr17:955771|958452	exon	ENSGALG00000030263.2
	chr17:9950600|9977768	exon	ENSGALG00000000977.7
	chr1:7998367|8002640	exon	ENSGALG00000013926.6
	chr1:80108606|80110608	exon	ENSGALG00000045606.2
	chr1:80109031|80110608	exon	ENSGALG00000045606.2
	chr1:80275340|80281356	exon	ENSGALG00000032361.2
	chr19:5189682|5191512	exon	ENSGALG00000021611.6
	chr1:96558455|96564163	exon	ENSGALG00000042771.2
	chr19:7959819|7964524	exon	ENSGALG00000005295.6
	chr19:8923248|8994172	intron	ENSGALG00000025538.2,ENSGALG00000005567.6
	chr20:1448355|1455586	intron	ENSGALG00000037737.2,ENSGALG00000051810.1
	chr20:2350161|2370056	exon	ENSGALG00000003106.6
	chr20:923133|936972	exon	ENSGALG00000001522.6
	chr2:102486533|102491350	exon	ENSGALG00000014974.6
	chr2:102486533|102511558	exon	ENSGALG00000014974.6
	chr2:103265266|103271560	exon	ENSGALG00000015064.5
	chr2:10484460|10488298	exon	ENSGALG00000006749.6
	chr2:107199121|107203912	exon	ENSGALG00000015198.6
	chr2:107199121|107214131	exon	ENSGALG00000015198.6
	chr2:1072544|1073848	exon	ENSGALG00000005188.7
	chr2:1073640|1077711	exon	ENSGALG00000005188.7
	chr2:108961688|109000972	exon	ENSGALG00000015248.5
	chr2:108992757|109000972	exon	ENSGALG00000015248.5
	chr2:108992757|109046615	exon	ENSGALG00000015248.5
	chr2:113302318|113346130	exon	ENSGALG00000047461.1,ENSGALG00000030112.2
	chr2:114812076|114820592	exon	ENSGALG00000038385.3
	chr2:116395437|116400201	exon	ENSGALG00000048280.1,ENSGALG00000029842.2
	chr2:117856742|117940449	exon	ENSGALG00000031390.2
	chr2:117931672|117940449	exon	ENSGALG00000031390.2
	chr2:117977313|117987548	exon	ENSGALG00000040097.2
	chr2:119316650|119320875	exon	ENSGALG00000037164.2
	chr2:122588268|122593308	exon	ENSGALG00000039499.2
	chr2:124177752|124184063	exon	ENSGALG00000043535.3
	chr2:124177752|124205358	exon	ENSGALG00000043535.3,ENSGALG00000034806.2
	chr2:124208098|124210552	exon	ENSGALG00000034806.2
	chr2:125760770|125776444	exon	ENSGALG00000029287.2
	chr2:126253080|126267224	exon	ENSGALG00000037955.2
	chr2:126254877|126267224	exon	ENSGALG00000037955.2
	chr2:126260051|126267224	exon	ENSGALG00000037955.2
	chr2:126324488|126325613	exon	ENSGALG00000040366.2
	chr2:12889299|12906363	exon	ENSGALG00000007076.6
	chr2:129609901|129641702	exon	ENSGALG00000040256.2
	chr2:129705001|129744234	exon	ENSGALG00000040256.2
	chr2:130906921|130910282	exon	ENSGALG00000036821.2
	chr21:3096333|3108621	exon	ENSGALG00000002232.6
	chr21:3096333|3126565	exon	ENSGALG00000002232.6
	chr21:3107697|3126565	exon	ENSGALG00000002232.6
	chr21:3122688|3126565	exon	ENSGALG00000002232.6
	chr2:131521629|131533381	exon	ENSGALG00000042182.2
	chr2:133677272|133680711	exon	ENSGALG00000031578.2
	chr2:133752418|133755598	exon	ENSGALG00000031578.2
	chr2:133752418|133806776	exon	ENSGALG00000031578.2
	chr2:133894338|133941607	intron	ENSGALG00000031578.2
	chr2:141769779|141790555	exon	ENSGALG00000039509.3
	chr2:145646721|145674958	exon	ENSGALG00000040957.2,ENSGALG00000052658.1
	chr2:145802989|145822300	exon	ENSGALG00000031741.3
	chr2:149361157|149364694	intergenic	NA
	chr21:5131756|5137627	exon	ENSGALG00000038780.2
	chr2:15368461|15371776	exon	ENSGALG00000035281.2
	chr21:5411655|5413784	exon	ENSGALG00000034777.2
	chr21:6349961|6361958	exon	ENSGALG00000004796.7
	chr2:18328021|18329884	exon	ENSGALG00000031565.2
	chr2:22030746|22035195	exon	ENSGALG00000009062.6
	chr22:2931416|2931968	exon	ENSGALG00000003594.7
	chr2:24189736|24200342	exon	ENSGALG00000009728.6
	chr2:24908440|24933764	exon	ENSGALG00000035239.2
	chr2:26456408|26491943	exon	ENSGALG00000010718.6
	chr22:67533|68552	antisense	ENSGALG00000030687.2
	chr2:27462440|27468122	exon	ENSGALG00000033561.2
	chr2:27580217|27605348	exon	ENSGALG00000033561.2
	chr2:27634530|27643891	exon	ENSGALG00000033561.2
	chr2:31582492|31592177	exon	ENSGALG00000010988.6
	chr23:175287|177924	intron	ENSGALG00000029316.2
	chr2:32903661|32912113	exon	ENSGALG00000033207.3
	chr2:3915483|3916044	intergenic	NA
	chr2:40146111|40205833	exon	ENSGALG00000025305.2,ENSGALG00000050427.1
	chr2:40152861|40205833	exon	ENSGALG00000050427.1
	chr2:40170178|40205833	exon	ENSGALG00000050427.1
	chr2:40179095|40205833	exon	ENSGALG00000050427.1
	chr2:40194954|40205833	exon	ENSGALG00000050427.1
	chr2:40985888|40987688	exon	ENSGALG00000039920.2
	chr24:116228|119498	exon	ENSGALG00000036873.2
	chr2:42742750|42748972	exon	ENSGALG00000054523.1
	chr24:4729746|4733241	exon	ENSGALG00000014582.7
	chr2:45391067|45402986	exon	ENSGALG00000043240.2
	chr2:45391067|45454737	exon	ENSGALG00000043240.2
	chr24:5391211|5393399	exon	ENSGALG00000007314.6
	chr2:45427485|45454737	exon	ENSGALG00000043240.2
	chr2:4606720|4620583	exon	ENSGALG00000005710.7
	chr2:46394013|46401368	exon	ENSGALG00000035492.2
	chr2:46394013|46436606	exon	ENSGALG00000035492.2
	chr2:47833142|47860389	exon	ENSGALG00000031650.3
	chr2:49898536|49915026	exon	ENSGALG00000043243.2
	chr2:51329570|51345243	exon	ENSGALG00000037193.2
	chr2:52143010|52143201	intergenic	NA
	chr2:52143010|52143511	intergenic	NA
	chr2:5361327|5366043	exon	ENSGALG00000006052.5
	chr2:55117245|55118504	exon	ENSGALG00000039139.3
	chr2:55513139|55513587	exon	ENSGALG00000042396.3
	chr2:56296023|56296840	exon	ENSGALG00000031754.2
	chr2:56411017|56470128	exon	ENSGALG00000031461.2
	chr2:56435192|56446005	exon	ENSGALG00000031461.2
	chr2:56435192|56470128	exon	ENSGALG00000031461.2
	chr2:60506448|60507540	exon	ENSGALG00000012689.6
	chr26:1082474|1083989	exon	ENSGALG00000000106.7
	chr26:154537|159863	exon	ENSGALG00000042833.2
	chr2:61851476|61853922	exon	ENSGALG00000053125.1,ENSGALG00000049502.1,ENSGALG00000051299.1
	chr2:61971876|61992678	exon	ENSGALG00000012715.6
	chr2:63121790|63125515	intron	ENSGALG00000019570.5
	chr26:4323848|4331196	exon	ENSGALG00000041792.3
	chr26:5070548|5072732	exon	ENSGALG00000003498.6
	chr2:66178056|66183658	exon	ENSGALG00000012816.6
	chr2:6624905|6625480	exon	ENSGALG00000049653.1
	chr2:68283766|68298253	exon	ENSGALG00000012898.6
	chr2:78268664|78269978	exon	ENSGALG00000013006.6
	chr2:78281653|78287287	exon	ENSGALG00000035699.2
	chr2:8085995|8139310	exon	ENSGALG00000006372.6
	chr28:2140683|2165769	exon	ENSGALG00000000843.6
	chr28:2945919|2946316	exon	ENSGALG00000001998.6
	chr2:83326421|83340441	exon	ENSGALG00000013124.6
	chr2:84683455|84696269	exon	ENSGALG00000022909.4
	chr28:4917105|4921568	exon	ENSGALG00000048613.1
	chr2:870914|884854	exon	ENSGALG00000032642.2
	chr2:8746307|8750639	exon	ENSGALG00000006477.7
	chr2:881178|884854	exon	ENSGALG00000032642.2
	chr2:89172539|89177919	exon	ENSGALG00000013441.6
	chr2:95486941|95497150	exon	ENSGALG00000013782.6
	chr2:98481277|98508521	exon	ENSGALG00000032092.2
	chr3:100150131|100162347	exon	ENSGALG00000016467.7
	chr3:100161062|100162347	exon	ENSGALG00000016467.7
	chr3:101356356|101386401	exon	ENSGALG00000016477.6
	chr3:103812882|103814316	intron	ENSGALG00000016495.6
	chr3:10404807|10409949	exon	ENSGALG00000008828.7
	chr3:104232959|104234270	exon	ENSGALG00000016504.6
	chr3:104232959|104235895	exon	ENSGALG00000016504.6
	chr3:104390644|104393372	exon	ENSGALG00000016512.6
	chr3:104946023|104947473	exon	ENSGALG00000016555.7
	chr3:105140078|105142087	exon	ENSGALG00000016586.4
	chr3:105811914|105814647	exon	ENSGALG00000053560.1
	chr3:105992147|105998589	exon	ENSGALG00000016630.7
	chr3:106286217|106291940	exon	ENSGALG00000016639.6
	chr3:107147301|107151497	exon	ENSGALG00000016649.4
	chr3:107147301|107154052	exon	ENSGALG00000016649.4
	chr3:108803299|108810645	exon	ENSGALG00000016697.5
	chr3:108863569|108872222	exon	ENSGALG00000016704.6
	chr3:108866144|108872222	exon	ENSGALG00000016704.6
	chr3:110031129|110042321	exon	ENSGALG00000016720.8
	chr3:110038821|110039005	exon	ENSGALG00000016720.8
	chr3:110044844|110051393	exon	ENSGALG00000016720.8
	chr3:12436197|12449131	exon	ENSGALG00000009158.6
	chr3:12726659|12737713	exon	ENSGALG00000009057.6
	chr3:14361067|14397320	exon	ENSGALG00000008875.6
	chr3:17901894|17913447	exon	ENSGALG00000009388.7
	chr3:18768355|18779108	exon	ENSGALG00000009483.6
	chr3:19845666|19855858	exon	ENSGALG00000009627.5
	chr3:21766072|21814380	exon	ENSGALG00000009796.6
	chr3:21778463|21814380	exon	ENSGALG00000009796.6
	chr3:21786253|21814380	exon	ENSGALG00000009796.6
	chr3:21800496|21814380	exon	ENSGALG00000009796.6
	chr32:307562|309683	exon	ENSGALG00000052101.1,ENSGALG00000054536.1
	chr3:23193842|23198266	exon	ENSGALG00000009911.6
	chr3:2374318|2383594	exon	ENSGALG00000029476.2
	chr3:2396079|2404250	exon	ENSGALG00000029476.2
	chr32:497196|498589	exon	ENSGALG00000034282.2
	chr3:25538689|25559340	intron	ENSGALG00000030691.2
	chr3:25548092|25559340	exon	ENSGALG00000030691.2
	chr3:28940575|29020300	exon	ENSGALG00000010055.6
	chr3:28960974|29020300	exon	ENSGALG00000010055.6
	chr3:32464747|32498396	intron	ENSGALG00000032640.2
	chr3:33891797|33895642	exon	ENSGALG00000010630.6
	chr33:6479533|6480537	intergenic	NA
	chr33:6517584|6518180	exon	ENSGALG00000032057.3
	chr3:37298107|37311179	exon	ENSGALG00000010812.6
	chr3:3898765|3899969	exon	ENSGALG00000051181.1
	chr3:39641712|39658012	exon	ENSGALG00000039349.2
	chr3:40427184|40435535	exon	ENSGALG00000011111.6
	chr3:40545378|40552101	exon	ENSGALG00000011117.6
	chr3:44474601|44484135	exon	ENSGALG00000011560.7
	chr3:44474601|44541884	exon	ENSGALG00000011560.7
	chr3:46693752|46699981	exon	ENSGALG00000012289.6
	chr3:46723390|46733101	exon	ENSGALG00000012289.6
	chr3:47845582|47854280	exon	ENSGALG00000012342.6
	chr3:48169255|48176208	exon	ENSGALG00000012356.6
	chr3:48332790|48340423	exon	ENSGALG00000012388.7
	chr3:48801308|48840296	exon	ENSGALG00000012412.6
	chr3:49324671|49348019	exon	ENSGALG00000013505.7
	chr3:50591666|50594017	intron	ENSGALG00000036005.2
	chr3:51744766|51768311	exon	ENSGALG00000013695.6,ENSGALG00000054057.1
	chr3:51999980|52002268	intron	ENSGALG00000037377.2
	chr3:54216389|54220399	exon	ENSGALG00000013829.6
	chr3:57386881|57396029	exon	ENSGALG00000040607.2
	chr3:64837267|64847933	intron	ENSGALG00000014991.7
	chr3:64837270|64847933	exon	ENSGALG00000014991.7
	chr3:66137617|66154257	exon	ENSGALG00000015033.6
	chr3:66150425|66154257	exon	ENSGALG00000015033.6
	chr3:67809519|67825448	exon	ENSGALG00000043047.3
	chr3:70288326|70325656	exon	ENSGALG00000015434.6
	chr3:70303684|70325656	exon	ENSGALG00000015434.6
	chr3:70369719|70398143	exon	ENSGALG00000015434.6
	chr3:71437706|71454219	exon	ENSGALG00000015478.6
	chr3:72720552|72721942	exon	ENSGALG00000050842.1,ENSGALG00000015570.4
	chr3:7430483|7486893	exon	ENSGALG00000009107.6
	chr3:75659731|75661787	exon	ENSGALG00000026971.3
	chr3:76435541|76443136	exon	ENSGALG00000015806.7
	chr3:79102403|79139204	exon	ENSGALG00000040702.2
	chr3:79518889|79528918	exon	ENSGALG00000015889.6
	chr3:81969250|82001392	exon	ENSGALG00000052970.1
	chr3:81969250|82003317	intron	ENSGALG00000052970.1
	chr3:81969250|82022770	intron	ENSGALG00000052970.1
	chr3:82739868|82744840	exon	ENSGALG00000015969.6
	chr3:8281399|8283365	exon	ENSGALG00000009092.6
	chr3:83346815|83351602	exon	ENSGALG00000016176.6
	chr3:83472666|83482131	exon	ENSGALG00000016176.6
	chr3:85618240|85621792	exon	ENSGALG00000016267.6
	chr3:8577617|8597611	exon	ENSGALG00000009056.6
	chr3:86800922|86801972	exon	ENSGALG00000016282.6
	chr3:92638332|92655296	exon	ENSGALG00000016367.5
	chr3:96192943|96208931	exon	ENSGALG00000016424.6
	chr3:98840693|98865488	exon	ENSGALG00000042614.2
	chr3:98840693|98866819	exon	ENSGALG00000042614.2
	chr3:9938290|9954365	exon	ENSGALG00000040348.2
	chr4:1306777|1310899	exon	ENSGALG00000004169.6
	chr4:15290397|15319313	exon	ENSGALG00000008442.6
	chr4:17160208|17171564	exon	ENSGALG00000008888.6
	chr4:1762265|1762986	exon	ENSGALG00000003860.6
	chr4:17823764|17825464	exon	ENSGALG00000009098.6
	chr4:18439746|18447290	exon	ENSGALG00000009168.7
	chr4:21270158|21286025	exon	ENSGALG00000009378.2
	chr4:21464690|21475684	exon	ENSGALG00000009405.7
	chr4:21464690|21493869	exon	ENSGALG00000009405.7
	chr4:29444294|29445784	exon	ENSGALG00000009809.5
	chr4:31189309|31191818	exon	ENSGALG00000043141.3
	chr4:3199598|3215772	exon	ENSGALG00000005982.6
	chr4:3207960|3215772	exon	ENSGALG00000005982.6
	chr4:32938341|32968366	exon	ENSGALG00000010061.6
	chr4:33775019|33775573	exon	ENSGALG00000054412.1
	chr4:34053610|34058827	exon	ENSGALG00000010119.6
	chr4:35628834|35634754	exon	ENSGALG00000010392.6
	chr4:50285384|50288237	exon	ENSGALG00000031105.2
	chr4:51099120|51107272	exon	ENSGALG00000011680.6
	chr4:55020414|55025581	antisense	ENSGALG00000012004.5
	chr4:61788171|61791458	exon	ENSGALG00000013579.6
	chr4:65097901|65102412	exon	ENSGALG00000013793.7
	chr4:65767102|65791366	exon	ENSGALG00000039168.2
	chr4:66186154|66210171	exon	ENSGALG00000014078.6
	chr4:66201825|66210171	exon	ENSGALG00000014078.6
	chr4:66653867|66661612	exon	ENSGALG00000014144.6
	chr4:69035577|69040842	intron	ENSGALG00000053335.1
	chr4:74271032|74281985	intergenic	NA
	chr4:74467799|74475866	exon	ENSGALG00000033470.2
	chr4:7467362|7467974	intergenic	NA
	chr4:79575535|79636712	intron	ENSGALG00000015531.6,ENSGALG00000025762.2
	chr4:82249652|82258086	exon	ENSGALG00000015649.7
	chr4:84726266|84742820	exon	ENSGALG00000039942.2
	chr4:8704969|8710620	exon	ENSGALG00000042151.3
	chr4:89092826|89101279	exon	ENSGALG00000053000.1
	chr4:89096306|89101279	exon	ENSGALG00000053000.1
	chr4:89099517|89114885	exon	ENSGALG00000053000.1
	chr4:89109577|89111457	exon	ENSGALG00000053000.1
	chr4:89626237|89636462	exon	ENSGALG00000044620.2
	chr4:90690509|90691280	exon	ENSGALG00000016105.8
	chr5:18215939|18304176	exon	ENSGALG00000035916.2
	chr5:18302364|18304176	exon	ENSGALG00000035916.2
	chr5:1911312|1914219	intron	ENSGALG00000004085.6
	chr5:19261495|19287932	intron	ENSGALG00000037556.2
	chr5:19556282|19560037	exon	ENSGALG00000038913.2
	chr5:2137642|2148981	exon	ENSGALG00000003999.6
	chr5:25226329|25228586	exon	ENSGALG00000008653.7
	chr5:25346596|25348346	exon	ENSGALG00000052873.1
	chr5:2543090|2642755	exon	ENSGALG00000003777.6
	chr5:26152126|26166195	intron	ENSGALG00000009176.6
	chr5:27839047|27840858	exon	ENSGALG00000009400.7
	chr5:28350625|28360110	exon	ENSGALG00000009463.5
	chr5:28350625|28374852	exon	ENSGALG00000009463.5
	chr5:29289842|29309857	exon	ENSGALG00000009587.7
	chr5:29354412|29394138	exon	ENSGALG00000009587.7
	chr5:3052925|3055028	exon	ENSGALG00000039254.3
	chr5:32435883|32437720	exon	ENSGALG00000009838.6
	chr5:34639513|34649895	exon	ENSGALG00000052280.1
	chr5:34905181|34919192	exon	ENSGALG00000009992.6
	chr5:35469343|35469750	exon	ENSGALG00000029022.4
	chr5:37239459|37266223	exon	ENSGALG00000010118.6
	chr5:44251332|44260864	exon	ENSGALG00000010680.7
	chr5:48174276|48181027	exon	ENSGALG00000034802.3
	chr5:49730239|49736411	exon	ENSGALG00000011365.6
	chr5:50112751|50132084	exon	ENSGALG00000011432.6
	chr5:50452454|50483536	exon	ENSGALG00000011505.6
	chr5:50719739|50729260	exon	ENSGALG00000011548.6
	chr5:52919904|52922537	exon	ENSGALG00000011705.6
	chr5:57838520|57841983	exon	ENSGALG00000012263.7
	chr5:58058333|58067453	exon	ENSGALG00000012361.6
	chr5:7212100|7213195	exon	ENSGALG00000011695.5
	chr5:8670753|8681428	exon	ENSGALG00000005584.7
	chr5:9696389|9705327	exon	ENSGALG00000005840.8
	chr6:10050574|10055701	exon	ENSGALG00000003526.7
	chr6:11384400|11388916	intron	ENSGALG00000031604.2
	chr6:11384400|11406119	intron	ENSGALG00000031604.2
	chr6:16997990|17005138	exon	ENSGALG00000005243.6
	chr6:17526650|17543260	exon	ENSGALG00000005534.6
	chr6:20561646|20570927	exon	ENSGALG00000006502.6
	chr6:21720050|21733623	intron	ENSGALG00000038924.2
	chr6:21923478|21942347	exon	ENSGALG00000030598.2
	chr6:23406253|23413863	exon	ENSGALG00000028512.3
	chr6:26142124|26154484	exon	ENSGALG00000008465.6
	chr6:29135754|29142678	exon	ENSGALG00000009152.6
	chr6:29264162|29319717	exon	ENSGALG00000009152.6
	chr6:29855841|29865994	exon	ENSGALG00000009248.6
	chr6:2986932|2992162	exon	ENSGALG00000001907.6
	chr6:30780682|30799567	exon	ENSGALG00000009314.5
	chr6:31133168|31145255	intron	ENSGALG00000009403.6
	chr6:31493289|31502889	exon	ENSGALG00000029020.3
	chr6:31878072|31884102	exon	ENSGALG00000009495.7
	chr6:31878072|31892396	exon	ENSGALG00000009495.7
	chr6:33487249|33494290	intron	ENSGALG00000006617.6
	chr6:34086407|34100954	exon	ENSGALG00000042259.2
	chr6:34304387|34306380	exon	ENSGALG00000009823.6
	chr6:34304387|34308059	exon	ENSGALG00000009823.6
	chr7:10356597|10361385	exon	ENSGALG00000008113.6
	chr7:11479249|11480605	intron	ENSGALG00000008370.7
	chr7:15032339|15041309	exon	ENSGALG00000009031.7
	chr7:18116517|18134868	exon	ENSGALG00000009569.6
	chr7:18116517|18152953	exon	ENSGALG00000009569.6
	chr7:19097213|19114585	exon	ENSGALG00000010930.6
	chr7:19134882|19152164	exon	ENSGALG00000010930.6
	chr7:19745958|19787184	intron	ENSGALG00000010971.6
	chr7:19776797|19787184	intron	ENSGALG00000010971.6
	chr7:19860173|19863590	exon	ENSGALG00000011009.6
	chr7:25361092|25375933	exon	ENSGALG00000011596.6
	chr7:26225009|26225483	exon	ENSGALG00000011645.6
	chr7:26498417|26515974	exon	ENSGALG00000032632.3
	chr7:33194367|33205390	intron	ENSGALG00000012424.6
	chr7:35149837|35158881	exon	ENSGALG00000012484.6
	chr7:35339580|35342343	exon	ENSGALG00000035466.3
	chr7:35658657|35716009	intron	ENSGALG00000012536.6
	chr7:36066556|36079100	exon	ENSGALG00000012543.6
	chr7:36695864|36697797	exon	ENSGALG00000012584.6
	chr7:6869059|6873008	intergenic	NA
	chr7:7136060|7141882	exon	ENSGALG00000007021.6
	chr7:8060374|8061624	exon	ENSGALG00000007712.6
	chr7:9734302|9768354	intron	ENSGALG00000048405.1,ENSGALG00000050268.1
	chr8:12191645|12213119	exon	ENSGALG00000005248.6
	chr8:12737982|12750454	exon	ENSGALG00000005470.6
	chr8:13748766|13773904	exon	ENSGALG00000005580.7
	chr8:14222295|14229099	exon	ENSGALG00000005782.6
	chr8:16230249|16241304	exon	ENSGALG00000028423.4
	chr8:16771890|16778961	exon	ENSGALG00000008709.6
	chr8:19399324|19402614	exon	ENSGALG00000008988.6
	chr8:20831349|20894587	exon	ENSGALG00000010106.7
	chr8:23935282|23957441	exon	ENSGALG00000010533.7
	chr8:24253075|24279741	exon	ENSGALG00000010536.6
	chr8:25344146|25351580	exon	ENSGALG00000010721.6
	chr8:2600033|2611626	exon	ENSGALG00000002216.6
	chr8:27886180|27889657	exon	ENSGALG00000010967.6
	chr8:28754463|28755946	intergenic	NA
	chr8:29260227|29268576	exon	ENSGALG00000011284.8
	chr8:30150504|30176299	exon	ENSGALG00000011392.6,ENSGALG00000011388.7
	chr8:440921|442642	exon	ENSGALG00000038740.3
	chr8:6736289|6768862	exon	ENSGALG00000004273.5
	chr8:6750864|6768862	exon	ENSGALG00000004273.5
	chr8:7642175|7645784	exon	ENSGALG00000004578.6
	chr8:7642175|7674897	exon	ENSGALG00000004578.6
	chr9:10243165|10251251	exon	ENSGALG00000002929.6
	chr9:10692108|10702283	exon	ENSGALG00000002639.7
	chr9:13611511|13618372	exon	ENSGALG00000036971.3
	chr9:1706471|1708296	exon	ENSGALG00000002141.7
	chr9:23721269|23727437	exon	ENSGALG00000010370.6
	chr9:23721269|23743428	exon	ENSGALG00000010370.6
	chr9:23922381|23931356	exon	ENSGALG00000010411.7
	chr9:2761554|2766625	exon	ENSGALG00000002277.6
	chr9:7001986|7010880	exon	ENSGALG00000029102.3
	chr9:9768576|9775906	exon	ENSGALG00000002974.7
	chrW:3114141|3117280	exon	ENSGALG00000031355.2
	chrW:4216775|4217450	exon	ENSGALG00000038064.3
	chrW:4831150|4838596	exon	ENSGALG00000039023.2
	chrW:4998084|5035331	exon	ENSGALG00000031327.2
	chrW:5012970|5013253	exon	ENSGALG00000031327.2
	chrW:5012970|5020183	exon	ENSGALG00000031327.2
	chrZ:16326153|16335205	exon	ENSGALG00000014911.6
	chrZ:22266329|22285588	exon	ENSGALG00000014813.6
	chrZ:28047058|28050950	exon	ENSGALG00000015053.7
	chrZ:28146723|28179295	exon	ENSGALG00000020557.5
	chrZ:28161755|28179295	exon	ENSGALG00000020557.5
	chrZ:28174386|28179295	exon	ENSGALG00000020557.5
	chrZ:33691088|33702480	exon	ENSGALG00000015083.8
	chrZ:33691088|33705428	exon	ENSGALG00000015083.8
	chrZ:34746119|34747326	exon	ENSGALG00000015111.6
	chrZ:39865256|39898678	exon	ENSGALG00000012577.6
	chrZ:40318790|40330097	exon	ENSGALG00000012594.7
	chrZ:40318790|40360221	exon	ENSGALG00000012594.7
	chrZ:40343454|40360221	exon	ENSGALG00000012594.7
	chrZ:41379641|41381818	exon	ENSGALG00000012608.6
	chrZ:42916431|42926948	intron	ENSGALG00000023179.4
	chrZ:42918431|42926948	intron	ENSGALG00000023179.4
	chrZ:46140526|46167974	exon	ENSGALG00000000220.6
	chrZ:47466892|47475421	exon	ENSGALG00000000264.6
	chrZ:57871507|57903217	exon	ENSGALG00000014668.7
	chrZ:57871507|57908337	exon	ENSGALG00000014668.7
	chrZ:58035981|58046141	exon	ENSGALG00000027932.4
	chrZ:58318512|58327760	exon	ENSGALG00000014661.7
	chrZ:58318512|58363377	exon	ENSGALG00000014661.7
	chrZ:66460671|66468749	exon	ENSGALG00000015682.7
	chrZ:67650817|67670417	exon	ENSGALG00000015799.6
	chrZ:67650817|67672837	exon	ENSGALG00000015799.6
	chrZ:67670177|67672837	exon	ENSGALG00000015799.6
	chrZ:68866373|68872952	intron	ENSGALG00000001856.7
	chrZ:73276615|73280539	exon	ENSGALG00000002439.6
	chrZ:831849|835769	exon	ENSGALG00000030063.2
Liver	chr10:18596449|18598792	exon	ENSGALG00000007615.4
	chr10:3970874|3975644	intron	ENSGALG00000046862.1
	chr10:6197396|6201376	exon	ENSGALG00000003883.5
	chr1:107983051|107986514	exon	ENSGALG00000036556.3
	chr1:112611099|112614314	exon	ENSGALG00000016224.6
	chr1:113454634|113456709	exon	ENSGALG00000016236.6
	chr1:127785717|127814490	exon	ENSGALG00000016622.6
	chr1:127850222|127858271	exon	ENSGALG00000040388.2
	chr11:3355064|3363102	exon	ENSGALG00000003396.7
	chr1:135120215|135128182	exon	ENSGALG00000043044.2
	chr1:138732763|138744663	exon	ENSGALG00000029145.3
	chr1:138839813|138841677	exon	ENSGALG00000037697.3
	chr1:146066692|146070160	exon	ENSGALG00000016880.7
	chr11:5081886|5089734	exon	ENSGALG00000039178.2
	chr1:156406373|156409984	exon	ENSGALG00000016921.6
	chr1:16282038|16290898	exon	ENSGALG00000019397.5
	chr1:167244201|167247767	exon	ENSGALG00000040808.3,ENSGALG00000032808.2
	chr1:169135460|169139746	exon	ENSGALG00000016980.6
	chr1:197040343|197041031	exon	ENSGALG00000040018.2
	chr1:197131547|197132464	exon	ENSGALG00000041762.2
	chr12:1006476|1009847	exon	ENSGALG00000043825.2
	chr12:20068530|20072032	exon	ENSGALG00000008487.6
	chr12:5692296|5697816	exon	ENSGALG00000005042.6
	chr13:17247001|17262233	exon	ENSGALG00000029896.2
	chr1:34085906|34090701	exon	ENSGALG00000009873.6
	chr14:12960291|12961003	exon	ENSGALG00000007762.6
	chr1:45105131|45110783	exon	ENSGALG00000011309.6
	chr1:56060982|56062080	exon	ENSGALG00000012792.6
	chr15:6162811|6164216	intron	ENSGALG00000004467.6
	chr1:56932513|56949904	exon	ENSGALG00000012865.6
	chr1:56938302|56949904	exon	ENSGALG00000012865.6
	chr15:814444|825127	exon	ENSGALG00000001501.5
	chr1:63119325|63130482	exon	ENSGALG00000013095.7
	chr1:69077175|69084416	exon	ENSGALG00000029308.2
	chr17:10009291|10017457	exon	ENSGALG00000000977.7
	chr1:73704702|73705989	exon	ENSGALG00000017282.5
	chr17:9124543|9141864	exon	ENSGALG00000001225.6
	chr17:9388694|9426425	exon	ENSGALG00000001157.7
	chr17:955771|958452	exon	ENSGALG00000030263.2
	chr1:80108606|80110608	exon	ENSGALG00000045606.2
	chr1:96558455|96564163	exon	ENSGALG00000042771.2
	chr19:7959819|7964524	exon	ENSGALG00000005295.6
	chr20:1448355|1455586	intron	ENSGALG00000037737.2,ENSGALG00000051810.1
	chr2:102486533|102491350	exon	ENSGALG00000014974.6
	chr2:1072544|1073848	exon	ENSGALG00000005188.7
	chr2:117931672|117940449	exon	ENSGALG00000031390.2
	chr2:124177752|124184063	exon	ENSGALG00000043535.3
	chr2:126253080|126267224	exon	ENSGALG00000037955.2
	chr2:130906921|130910282	exon	ENSGALG00000036821.2
	chr21:3122688|3126565	exon	ENSGALG00000002232.6
	chr2:131521629|131533381	exon	ENSGALG00000042182.2
	chr2:15368461|15371776	exon	ENSGALG00000035281.2
	chr21:6349961|6361958	exon	ENSGALG00000004796.7
	chr23:175287|177924	intron	ENSGALG00000029316.2
	chr2:40985888|40987688	exon	ENSGALG00000039920.2
	chr2:49898536|49915026	exon	ENSGALG00000043243.2
	chr2:5361327|5366043	exon	ENSGALG00000006052.5
	chr2:55117245|55118504	exon	ENSGALG00000039139.3
	chr2:55513139|55513587	exon	ENSGALG00000042396.3
	chr2:60506448|60507540	exon	ENSGALG00000012689.6
	chr2:63121790|63125515	intron	ENSGALG00000019570.5
	chr26:4323848|4331196	exon	ENSGALG00000041792.3
	chr2:84683455|84696269	exon	ENSGALG00000022909.4
	chr2:8746307|8750639	exon	ENSGALG00000006477.7
	chr3:104232959|104234270	exon	ENSGALG00000016504.6
	chr3:104232959|104235895	exon	ENSGALG00000016504.6
	chr3:104390644|104393372	exon	ENSGALG00000016512.6
	chr3:104946023|104947473	exon	ENSGALG00000016555.7
	chr3:107147301|107151497	exon	ENSGALG00000016649.4
	chr3:108803299|108810645	exon	ENSGALG00000016697.5
	chr3:21800496|21814380	exon	ENSGALG00000009796.6
	chr32:307562|309683	exon	ENSGALG00000052101.1,ENSGALG00000054536.1
	chr3:2396079|2404250	exon	ENSGALG00000029476.2
	chr33:6479533|6480537	intergenic	NA
	chr33:6517584|6518180	exon	ENSGALG00000032057.3
	chr3:44474601|44484135	exon	ENSGALG00000011560.7
	chr3:48169255|48176208	exon	ENSGALG00000012356.6
	chr3:48332790|48340423	exon	ENSGALG00000012388.7
	chr3:79518889|79528918	exon	ENSGALG00000015889.6
	chr4:17823764|17825464	exon	ENSGALG00000009098.6
	chr4:29444294|29445784	exon	ENSGALG00000009809.5
	chr4:66201825|66210171	exon	ENSGALG00000014078.6
	chr4:84726266|84742820	exon	ENSGALG00000039942.2
	chr5:1911312|1914219	intron	ENSGALG00000004085.6
	chr5:25346596|25348346	exon	ENSGALG00000052873.1
	chr5:48174276|48181027	exon	ENSGALG00000034802.3
	chr5:52919904|52922537	exon	ENSGALG00000011705.6
	chr5:7212100|7213195	exon	ENSGALG00000011695.5
	chr5:9696389|9705327	exon	ENSGALG00000005840.8
	chr6:10050574|10055701	exon	ENSGALG00000003526.7
	chr6:11384400|11388916	intron	ENSGALG00000031604.2
	chr6:17526650|17543260	exon	ENSGALG00000005534.6
	chr6:21720050|21733623	intron	ENSGALG00000038924.2
	chr6:31133168|31145255	intron	ENSGALG00000009403.6
	chr6:31878072|31892396	exon	ENSGALG00000009495.7
	chr7:26225009|26225483	exon	ENSGALG00000011645.6
	chr7:8060374|8061624	exon	ENSGALG00000007712.6
	chr8:19399324|19402614	exon	ENSGALG00000008988.6
	chr9:10243165|10251251	exon	ENSGALG00000002929.6
	chr9:23721269|23743428	exon	ENSGALG00000010370.6
	chr9:7001986|7010880	exon	ENSGALG00000029102.3
	chrW:4216775|4217450	exon	ENSGALG00000038064.3
	chrW:4831150|4838596	exon	ENSGALG00000039023.2
	chr10:4508396|4510316	exon	ENSGALG00000003427.6
	chr10:7801039|7808270	exon	ENSGALG00000004294.6
	chr1:130593319|130598668	exon	ENSGALG00000045814.2
	chr1:135138720|135141105	exon	ENSGALG00000030526.2
	chr1:146833025|146833858	exon	ENSGALG00000016890.7
	chr1:26079101|26103392	exon	ENSGALG00000009424.7
	chr1:31015313|31016383	exon	ENSGALG00000028849.4
	chr13:4185659|4207591	exon	ENSGALG00000053961.1,ENSGALG00000040205.2
	chr1:3966138|3966722	intergenic	NA
	chr15:3602477|3625171	exon	ENSGALG00000002579.6
	chr1:69077175|69086794	exon	ENSGALG00000029308.2
	chr17:5161963|5162264	exon	ENSGALG00000005099.6
	chr1:75833599|75838736	exon	ENSGALG00000047480.1,ENSGALG00000052583.1
	chr1:89749523|89754179	exon	ENSGALG00000015377.6
	chr1:96535712|96564163	exon	ENSGALG00000042771.2
	chr19:8624661|8627173	exon	ENSGALG00000005439.6
	chr19:8688254|8689415	exon	ENSGALG00000005439.6
	chr20:1448100|1455586	exon	ENSGALG00000037737.2,ENSGALG00000051810.1
	chr2:107716037|107720826	exon	ENSGALG00000015226.6
	chr2:116624281|116683524	intron	ENSGALG00000047010.1
	chr2:126989622|127017960	exon	ENSGALG00000030866.2
	chr2:15355723|15358993	exon	ENSGALG00000035281.2
	chr2:24908440|24927050	exon	ENSGALG00000035239.2
	chr23:5218029|5220327	exon	ENSGALG00000003265.6
	chr25:1312911|1313510	exon	ENSGALG00000053647.1
	chr26:5550249|5552982	exon	ENSGALG00000047713.1
	chr2:98481277|98489748	exon	ENSGALG00000032092.2
	chr3:102216997|102217624	intergenic	NA
	chr3:107365056|107365988	exon	ENSGALG00000016665.4
	chr3:109798536|109803802	exon	ENSGALG00000016710.7
	chr31:4859399|4860241	intergenic	NA
	chr3:21408005|21421817	exon	ENSGALG00000009791.6
	chr32:598357|600118	exon	ENSGALG00000050634.1
	chr3:96015948|96019026	exon	ENSGALG00000016412.4
	chr4:45776516|45777957	exon	ENSGALG00000043935.2
	chr4:62915440|62920083	exon	ENSGALG00000013615.6
	chr5:56539971|56542322	exon	ENSGALG00000012200.5
	chr5:56539971|56546216	exon	ENSGALG00000012200.5
	chr6:16094135|16098121	exon	ENSGALG00000005057.7
	chr7:11985939|11990872	intron	ENSGALG00000008474.6
	chr7:20177507|20185764	exon	ENSGALG00000020703.5
	chr8:19001779|19001997	exon	ENSGALG00000039354.2
	chr8:21628179|21632221	exon	ENSGALG00000053184.1
	chr9:7001986|7033224	exon	ENSGALG00000029102.3
	chrZ:13478392|13495988	exon	ENSGALG00000014855.6
	chrZ:16820110|16847036	exon	ENSGALG00000014711.6
	chrZ:16833600|16847036	exon	ENSGALG00000014711.6
	chrZ:8928302|8934833	exon	ENSGALG00000002326.6
Duodenum mucosa	chr10:18596449|18598792	exon	ENSGALG00000007615.4
	chr10:3970874|3975644	intron	ENSGALG00000046862.1
	chr10:6197396|6201376	exon	ENSGALG00000003883.5
	chr1:107983051|107986514	exon	ENSGALG00000036556.3
	chr1:112611099|112614314	exon	ENSGALG00000016224.6
	chr1:113149681|113182090	exon	ENSGALG00000042400.2
	chr1:113454634|113456709	exon	ENSGALG00000016236.6
	chr1:127785717|127814490	exon	ENSGALG00000016622.6
	chr1:127850222|127858271	exon	ENSGALG00000040388.2
	chr11:3355064|3363102	exon	ENSGALG00000003396.7
	chr1:1377308|1380616	exon	ENSGALG00000032868.2
	chr1:138732763|138744663	exon	ENSGALG00000029145.3
	chr1:138839813|138841677	exon	ENSGALG00000037697.3
	chr1:146066692|146070160	exon	ENSGALG00000016880.7
	chr11:5081886|5089734	exon	ENSGALG00000039178.2
	chr1:15272025|15278418	exon	ENSGALG00000035940.2
	chr1:156406373|156409984	exon	ENSGALG00000016921.6
	chr1:16282038|16290898	exon	ENSGALG00000019397.5
	chr1:16287208|16290898	exon	ENSGALG00000019397.5
	chr1:1635034|1636613	exon	ENSGALG00000008144.6
	chr1:167244201|167247767	exon	ENSGALG00000040808.3,ENSGALG00000032808.2
	chr1:169135460|169139746	exon	ENSGALG00000016980.6
	chr12:1006476|1009847	exon	ENSGALG00000043825.2
	chr12:20068530|20072032	exon	ENSGALG00000008487.6
	chr13:17247001|17262233	exon	ENSGALG00000029896.2
	chr1:34076236|34090701	exon	ENSGALG00000009873.6
	chr1:34085906|34090701	exon	ENSGALG00000009873.6
	chr14:12960291|12961003	exon	ENSGALG00000007762.6
	chr1:45105131|45110783	exon	ENSGALG00000011309.6
	chr1:46678392|46681235	exon	ENSGALG00000011504.7
	chr1:49189065|49193448	exon	ENSGALG00000011863.5
	chr1:56060982|56062080	exon	ENSGALG00000012792.6
	chr15:6162811|6164216	intron	ENSGALG00000004467.6
	chr1:56932513|56949904	exon	ENSGALG00000012865.6
	chr1:56938302|56949904	exon	ENSGALG00000012865.6
	chr15:814444|825127	exon	ENSGALG00000001501.5
	chr15:9436868|9448146	exon	ENSGALG00000006979.6
	chr1:63119325|63130482	exon	ENSGALG00000013095.7
	chr17:10009291|10017457	exon	ENSGALG00000000977.7
	chr1:73704702|73705989	exon	ENSGALG00000017282.5
	chr17:9388694|9426425	exon	ENSGALG00000001157.7
	chr17:955771|958452	exon	ENSGALG00000030263.2
	chr1:80108606|80110608	exon	ENSGALG00000045606.2
	chr20:1448355|1455586	intron	ENSGALG00000037737.2,ENSGALG00000051810.1
	chr2:102486533|102491350	exon	ENSGALG00000014974.6
	chr2:1072544|1073848	exon	ENSGALG00000005188.7
	chr2:117931672|117940449	exon	ENSGALG00000031390.2
	chr2:124177752|124184063	exon	ENSGALG00000043535.3
	chr2:130906921|130910282	exon	ENSGALG00000036821.2
	chr21:3122688|3126565	exon	ENSGALG00000002232.6
	chr2:131521629|131533381	exon	ENSGALG00000042182.2
	chr2:15368461|15371776	exon	ENSGALG00000035281.2
	chr21:5411655|5413784	exon	ENSGALG00000034777.2
	chr21:6349961|6361958	exon	ENSGALG00000004796.7
	chr23:175287|177924	intron	ENSGALG00000029316.2
	chr2:3915483|3916044	intergenic	NA
	chr2:40985888|40987688	exon	ENSGALG00000039920.2
	chr2:49898536|49915026	exon	ENSGALG00000043243.2
	chr2:55117245|55118504	exon	ENSGALG00000039139.3
	chr2:55513139|55513587	exon	ENSGALG00000042396.3
	chr2:60506448|60507540	exon	ENSGALG00000012689.6
	chr2:63121790|63125515	intron	ENSGALG00000019570.5
	chr26:4323848|4331196	exon	ENSGALG00000041792.3
	chr2:6624905|6625480	exon	ENSGALG00000049653.1
	chr2:98481277|98508521	exon	ENSGALG00000032092.2
	chr3:104232959|104234270	exon	ENSGALG00000016504.6
	chr3:104232959|104235895	exon	ENSGALG00000016504.6
	chr3:104390644|104393372	exon	ENSGALG00000016512.6
	chr3:104946023|104947473	exon	ENSGALG00000016555.7
	chr3:106286217|106291940	exon	ENSGALG00000016639.6
	chr3:107147301|107151497	exon	ENSGALG00000016649.4
	chr32:307562|309683	exon	ENSGALG00000052101.1,ENSGALG00000054536.1
	chr3:2396079|2404250	exon	ENSGALG00000029476.2
	chr3:48169255|48176208	exon	ENSGALG00000012356.6
	chr3:48332790|48340423	exon	ENSGALG00000012388.7
	chr3:79518889|79528918	exon	ENSGALG00000015889.6
	chr4:17823764|17825464	exon	ENSGALG00000009098.6
	chr4:29444294|29445784	exon	ENSGALG00000009809.5
	chr4:65767102|65791366	exon	ENSGALG00000039168.2
	chr4:66201825|66210171	exon	ENSGALG00000014078.6
	chr4:84726266|84742820	exon	ENSGALG00000039942.2
	chr5:1911312|1914219	intron	ENSGALG00000004085.6
	chr5:25346596|25348346	exon	ENSGALG00000052873.1
	chr5:28350625|28360110	exon	ENSGALG00000009463.5
	chr5:34905181|34919192	exon	ENSGALG00000009992.6
	chr5:48174276|48181027	exon	ENSGALG00000034802.3
	chr5:52919904|52922537	exon	ENSGALG00000011705.6
	chr5:7212100|7213195	exon	ENSGALG00000011695.5
	chr6:10050574|10055701	exon	ENSGALG00000003526.7
	chr6:11384400|11388916	intron	ENSGALG00000031604.2
	chr6:17526650|17543260	exon	ENSGALG00000005534.6
	chr6:31878072|31892396	exon	ENSGALG00000009495.7
	chr7:11479249|11480605	intron	ENSGALG00000008370.7
	chr7:26225009|26225483	exon	ENSGALG00000011645.6
	chr7:36066556|36079100	exon	ENSGALG00000012543.6
	chr8:14222295|14229099	exon	ENSGALG00000005782.6
	chr9:7001986|7010880	exon	ENSGALG00000029102.3
	chrW:4831150|4838596	exon	ENSGALG00000039023.2
	chrW:5012970|5013253	exon	ENSGALG00000031327.2
	chrZ:41379641|41381818	exon	ENSGALG00000012608.6
	chrZ:58318512|58327760	exon	ENSGALG00000014661.7
	chr1:31015313|31016383	exon	ENSGALG00000028849.4
	chr1:3966138|3966722	intergenic	NA
	chr20:1448100|1455586	exon	ENSGALG00000037737.2,ENSGALG00000051810.1
	chr2:15355723|15358993	exon	ENSGALG00000035281.2
	chr2:98481277|98489748	exon	ENSGALG00000032092.2
	chr5:56539971|56546216	exon	ENSGALG00000012200.5
	chrZ:16833600|16847036	exon	ENSGALG00000014711.6
	chr10:18036997|18037492	exon	ENSGALG00000026468.3
	chr1:100699756|100704459	exon	ENSGALG00000015701.7
	chr1:100989777|100997710	exon	ENSGALG00000015730.5
	chr1:110246379|110247626	exon	ENSGALG00000016142.7
	chr11:2348577|2371485	exon	ENSGALG00000003169.7
	chr11:2348577|2371516	intron	ENSGALG00000003169.7
	chr1:12735574|12750283	exon	ENSGALG00000051957.1
	chr14:1334013|1336144	exon	ENSGALG00000003217.4
	chr14:2616885|2622331	intron	ENSGALG00000054943.1
	chr1:56976365|56987388	exon	ENSGALG00000012865.6
	chr1:80703579|80705255	exon	ENSGALG00000033186.2
	chr19:5339964|5346590	exon	ENSGALG00000050199.1,ENSGALG00000002661.6
	chr19:7463121|7468263	exon	ENSGALG00000005160.6
	chr19:9375901|9378543	exon	ENSGALG00000041802.3
	chr2:24908440|24923596	exon	ENSGALG00000035239.2
	chr23:5817766|5834747	exon	ENSGALG00000004221.6,ENSGALG00000004231.6,ENSGALG00000051964.1
	chr2:42742750|42744369	exon	ENSGALG00000054523.1
	chr2:42742750|42745038	intron	ENSGALG00000054523.1
	chr26:2671396|2679616	intron	ENSGALG00000030007.3
	chr28:4248632|4249183	exon	ENSGALG00000040758.2
	chr2:98481328|98489748	exon	ENSGALG00000032092.2
	chr3:105087497|105089073	exon	ENSGALG00000045940.2
	chr3:2059374|2066812	exon	ENSGALG00000007845.6
	chr33:7335695|7341928	exon	ENSGALG00000033090.2
	chr3:54133285|54137617	intron	ENSGALG00000013824.6
	chr4:33012413|33015298	exon	ENSGALG00000010061.6
	chr4:56273085|56273908	exon	ENSGALG00000012018.6
	chr5:50452454|50468722	exon	ENSGALG00000011505.6
	chr5:749311|752841	intergenic	NA
	chr5:8311856|8314630	exon	ENSGALG00000005540.6
	chr6:11961864|11969528	exon	ENSGALG00000004345.6
	chr6:12305596|12312909	exon	ENSGALG00000004553.6
	chr6:15022794|15044920	exon	ENSGALG00000032308.2
	chr8:16352243|16358765	exon	ENSGALG00000006322.6
	chr8:4876878|4880754	exon	ENSGALG00000003081.6
Ovary	chr10:13029868|13033624	exon	ENSGALG00000006505.7
	chr10:14808623|14809088	exon	ENSGALG00000006871.6
	chr10:18596449|18598792	exon	ENSGALG00000007615.4
	chr10:3892301|3896503	intron	ENSGALG00000002945.7
	chr10:3970874|3975644	intron	ENSGALG00000046862.1
	chr10:6197396|6201376	exon	ENSGALG00000003883.5
	chr10:8705925|8709179	intron	ENSGALG00000051831.1
	chr1:102203175|102227366	exon	ENSGALG00000015737.6
	chr1:102203175|102271941	exon	ENSGALG00000015737.6
	chr1:102248041|102298609	exon	ENSGALG00000015737.6
	chr1:103974894|103982884	exon	ENSGALG00000015770.7
	chr1:107983051|107986514	exon	ENSGALG00000036556.3
	chr1:110936342|110946524	exon	ENSGALG00000016191.6
	chr1:112611099|112614314	exon	ENSGALG00000016224.6
	chr1:113149681|113182090	exon	ENSGALG00000042400.2
	chr1:113433046|113456709	exon	ENSGALG00000016236.6
	chr1:113454634|113456709	exon	ENSGALG00000016236.6
	chr1:1181499|1182099	exon	ENSGALG00000029341.2
	chr1:125373510|125377656	exon	ENSGALG00000041433.3
	chr1:127785702|127814490	intron	ENSGALG00000016622.6
	chr1:127785717|127814490	exon	ENSGALG00000016622.6
	chr1:127850222|127858271	exon	ENSGALG00000040388.2
	chr1:131577454|131578220	exon	ENSGALG00000016734.6
	chr11:3355064|3363102	exon	ENSGALG00000003396.7
	chr1:133852291|133857706	exon	ENSGALG00000032090.2
	chr1:135120215|135128182	exon	ENSGALG00000043044.2
	chr11:3519844|3525783	exon	ENSGALG00000034179.2
	chr1:136399572|136404650	exon	ENSGALG00000016795.4
	chr1:1377308|1380616	exon	ENSGALG00000032868.2
	chr1:138732763|138744663	exon	ENSGALG00000029145.3
	chr1:138839813|138841677	exon	ENSGALG00000037697.3
	chr1:145549128|145590779	exon	ENSGALG00000016872.7
	chr1:146066692|146070160	exon	ENSGALG00000016880.7
	chr11:5081886|5089734	exon	ENSGALG00000039178.2
	chr1:15272025|15278418	exon	ENSGALG00000035940.2
	chr1:15272025|15304648	exon	ENSGALG00000035940.2
	chr1:156406373|156409984	exon	ENSGALG00000016921.6
	chr1:1575606|1577823	exon	ENSGALG00000008036.7
	chr1:16268905|16290898	exon	ENSGALG00000019397.5
	chr1:16282038|16290898	exon	ENSGALG00000019397.5
	chr1:1635034|1636613	exon	ENSGALG00000008144.6
	chr1:1668812|1673502	exon	ENSGALG00000008162.4
	chr1:167244201|167247767	exon	ENSGALG00000040808.3,ENSGALG00000032808.2
	chr1:167379984|167390660	exon	ENSGALG00000016955.6
	chr1:172561531|172564220	exon	ENSGALG00000051672.1
	chr1:181559065|181562126	intron	ENSGALG00000017158.7
	chr1:181559672|181562126	exon	ENSGALG00000017158.7
	chr1:181603485|181608796	exon	ENSGALG00000017159.7
	chr1:18955849|18967313	exon	ENSGALG00000029379.2
	chr1:197040343|197041031	exon	ENSGALG00000040018.2
	chr12:1006476|1009847	exon	ENSGALG00000043825.2
	chr12:20261247|20264154	exon	ENSGALG00000008546.6
	chr12:5692296|5697816	exon	ENSGALG00000005042.6
	chr1:29729742|29741360	exon	ENSGALG00000009547.7,ENSGALG00000047978.1
	chr13:17247001|17262233	exon	ENSGALG00000029896.2
	chr1:33158945|33173880	exon	ENSGALG00000009795.6
	chr1:33629350|33648907	exon	ENSGALG00000009825.6
	chr1:34076236|34090701	exon	ENSGALG00000009873.6
	chr1:34085906|34090701	exon	ENSGALG00000009873.6
	chr1:3748643|3756606	exon	ENSGALG00000006356.7
	chr13:8185349|8187945	exon	ENSGALG00000001690.6
	chr14:11504598|11507384	exon	ENSGALG00000034325.2
	chr14:12960291|12961003	exon	ENSGALG00000007762.6
	chr14:4993873|5024149	exon	ENSGALG00000029817.2
	chr1:45105131|45110783	exon	ENSGALG00000011309.6
	chr1:45153756|45157087	exon	ENSGALG00000011309.6
	chr1:46678392|46681235	exon	ENSGALG00000011504.7
	chr14:7834361|7865526	exon	ENSGALG00000043765.2
	chr1:49189065|49193448	exon	ENSGALG00000011863.5
	chr1:49768594|49771560	exon	ENSGALG00000011976.4
	chr15:1478052|1491864	exon	ENSGALG00000043373.2
	chr1:55451146|55455472	exon	ENSGALG00000012760.6
	chr1:56060982|56062080	exon	ENSGALG00000012792.6
	chr15:6162811|6164216	intron	ENSGALG00000004467.6
	chr1:56932513|56949904	exon	ENSGALG00000012865.6
	chr1:56938302|56949904	exon	ENSGALG00000012865.6
	chr15:814444|825127	exon	ENSGALG00000001501.5
	chr15:9436868|9448146	exon	ENSGALG00000006979.6
	chr1:59714665|59720574	exon	ENSGALG00000012956.7
	chr1:61201236|61205400	exon	ENSGALG00000013022.6
	chr1:63119325|63130482	exon	ENSGALG00000013095.7
	chr1:64555425|64559176	intron	ENSGALG00000038026.2
	chr1:64555425|64573603	exon	ENSGALG00000038026.2
	chr1:69077175|69084416	exon	ENSGALG00000029308.2
	chr17:10009291|10017457	exon	ENSGALG00000000977.7
	chr1:71122064|71157590	intron	ENSGALG00000052222.1
	chr1:71122064|71181375	intron	ENSGALG00000052222.1
	chr1:72888897|72898978	exon	ENSGALG00000031666.2
	chr1:72888897|72939506	exon	ENSGALG00000031666.2
	chr1:72888897|72973642	exon	ENSGALG00000031666.2
	chr1:73308519|73317633	exon	ENSGALG00000017291.6
	chr1:73704702|73705989	exon	ENSGALG00000017282.5
	chr1:75709208|75723185	exon	ENSGALG00000040184.2
	chr17:9124543|9141864	exon	ENSGALG00000001225.6
	chr17:9388694|9416530	exon	ENSGALG00000001157.7
	chr17:9388694|9426425	exon	ENSGALG00000001157.7
	chr17:9448552|9452147	exon	ENSGALG00000001157.7
	chr1:80108606|80110608	exon	ENSGALG00000045606.2
	chr1:96558455|96564163	exon	ENSGALG00000042771.2
	chr19:7959819|7964524	exon	ENSGALG00000005295.6
	chr20:1448355|1455586	intron	ENSGALG00000037737.2,ENSGALG00000051810.1
	chr20:923133|936972	exon	ENSGALG00000001522.6
	chr2:102486533|102491350	exon	ENSGALG00000014974.6
	chr2:102486533|102511558	exon	ENSGALG00000014974.6
	chr2:103265266|103271560	exon	ENSGALG00000015064.5
	chr2:1072544|1073848	exon	ENSGALG00000005188.7
	chr2:117856742|117940449	exon	ENSGALG00000031390.2
	chr2:117931672|117940449	exon	ENSGALG00000031390.2
	chr2:117977313|117987548	exon	ENSGALG00000040097.2
	chr2:122588268|122593308	exon	ENSGALG00000039499.2
	chr2:124177752|124184063	exon	ENSGALG00000043535.3
	chr2:126253080|126267224	exon	ENSGALG00000037955.2
	chr2:126260051|126267224	exon	ENSGALG00000037955.2
	chr2:126324488|126325613	exon	ENSGALG00000040366.2
	chr2:130906921|130910282	exon	ENSGALG00000036821.2
	chr21:3122688|3126565	exon	ENSGALG00000002232.6
	chr2:131521629|131533381	exon	ENSGALG00000042182.2
	chr2:15368461|15371776	exon	ENSGALG00000035281.2
	chr21:5411655|5413784	exon	ENSGALG00000034777.2
	chr21:6349961|6361958	exon	ENSGALG00000004796.7
	chr2:22030746|22035195	exon	ENSGALG00000009062.6
	chr2:32903661|32912113	exon	ENSGALG00000033207.3
	chr2:3915483|3916044	intergenic	NA
	chr2:40194954|40205833	exon	ENSGALG00000050427.1
	chr2:40985888|40987688	exon	ENSGALG00000039920.2
	chr2:45391067|45402986	exon	ENSGALG00000043240.2
	chr2:4606720|4620583	exon	ENSGALG00000005710.7
	chr2:47833142|47860389	exon	ENSGALG00000031650.3
	chr2:49898536|49915026	exon	ENSGALG00000043243.2
	chr2:51329570|51345243	exon	ENSGALG00000037193.2
	chr2:52143010|52143511	intergenic	NA
	chr2:55117245|55118504	exon	ENSGALG00000039139.3
	chr2:55513139|55513587	exon	ENSGALG00000042396.3
	chr2:56411017|56470128	exon	ENSGALG00000031461.2
	chr2:56435192|56446005	exon	ENSGALG00000031461.2
	chr2:56435192|56470128	exon	ENSGALG00000031461.2
	chr2:60506448|60507540	exon	ENSGALG00000012689.6
	chr26:1082474|1083989	exon	ENSGALG00000000106.7
	chr26:154537|159863	exon	ENSGALG00000042833.2
	chr2:63121790|63125515	intron	ENSGALG00000019570.5
	chr26:4323848|4331196	exon	ENSGALG00000041792.3
	chr2:66178056|66183658	exon	ENSGALG00000012816.6
	chr2:6624905|6625480	exon	ENSGALG00000049653.1
	chr2:68283766|68298253	exon	ENSGALG00000012898.6
	chr2:84683455|84696269	exon	ENSGALG00000022909.4
	chr28:4917105|4921568	exon	ENSGALG00000048613.1
	chr2:8746307|8750639	exon	ENSGALG00000006477.7
	chr2:89172539|89177919	exon	ENSGALG00000013441.6
	chr2:98481277|98508521	exon	ENSGALG00000032092.2
	chr3:104232959|104234270	exon	ENSGALG00000016504.6
	chr3:104232959|104235895	exon	ENSGALG00000016504.6
	chr3:104390644|104393372	exon	ENSGALG00000016512.6
	chr3:104946023|104947473	exon	ENSGALG00000016555.7
	chr3:105992147|105998589	exon	ENSGALG00000016630.7
	chr3:106286217|106291940	exon	ENSGALG00000016639.6
	chr3:107147301|107151497	exon	ENSGALG00000016649.4
	chr3:107147301|107154052	exon	ENSGALG00000016649.4
	chr3:108803299|108810645	exon	ENSGALG00000016697.5
	chr3:12436197|12449131	exon	ENSGALG00000009158.6
	chr3:14361067|14397320	exon	ENSGALG00000008875.6
	chr3:18768355|18779108	exon	ENSGALG00000009483.6
	chr3:21778463|21814380	exon	ENSGALG00000009796.6
	chr3:21800496|21814380	exon	ENSGALG00000009796.6
	chr32:307562|309683	exon	ENSGALG00000052101.1,ENSGALG00000054536.1
	chr3:2374318|2383594	exon	ENSGALG00000029476.2
	chr3:2396079|2404250	exon	ENSGALG00000029476.2
	chr3:25538689|25559340	intron	ENSGALG00000030691.2
	chr3:25548092|25559340	exon	ENSGALG00000030691.2
	chr3:33891797|33895642	exon	ENSGALG00000010630.6
	chr33:6479533|6480537	intergenic	NA
	chr3:39641712|39658012	exon	ENSGALG00000039349.2
	chr3:40427184|40435535	exon	ENSGALG00000011111.6
	chr3:48169255|48176208	exon	ENSGALG00000012356.6
	chr3:48332790|48340423	exon	ENSGALG00000012388.7
	chr3:49324671|49348019	exon	ENSGALG00000013505.7
	chr3:64837267|64847933	intron	ENSGALG00000014991.7
	chr3:64837270|64847933	exon	ENSGALG00000014991.7
	chr3:71437706|71454219	exon	ENSGALG00000015478.6
	chr3:76435541|76443136	exon	ENSGALG00000015806.7
	chr3:79102403|79139204	exon	ENSGALG00000040702.2
	chr3:79518889|79528918	exon	ENSGALG00000015889.6
	chr3:82739868|82744840	exon	ENSGALG00000015969.6
	chr3:8281399|8283365	exon	ENSGALG00000009092.6
	chr3:8577617|8597611	exon	ENSGALG00000009056.6
	chr3:98840693|98865488	exon	ENSGALG00000042614.2
	chr3:98840693|98866819	exon	ENSGALG00000042614.2
	chr4:1306777|1310899	exon	ENSGALG00000004169.6
	chr4:1762265|1762986	exon	ENSGALG00000003860.6
	chr4:17823764|17825464	exon	ENSGALG00000009098.6
	chr4:18439746|18447290	exon	ENSGALG00000009168.7
	chr4:21270158|21286025	exon	ENSGALG00000009378.2
	chr4:29444294|29445784	exon	ENSGALG00000009809.5
	chr4:3199598|3215772	exon	ENSGALG00000005982.6
	chr4:33775019|33775573	exon	ENSGALG00000054412.1
	chr4:35628834|35634754	exon	ENSGALG00000010392.6
	chr4:61788171|61791458	exon	ENSGALG00000013579.6
	chr4:65097901|65102412	exon	ENSGALG00000013793.7
	chr4:65767102|65791366	exon	ENSGALG00000039168.2
	chr4:66186154|66210171	exon	ENSGALG00000014078.6
	chr4:66201825|66210171	exon	ENSGALG00000014078.6
	chr4:66653867|66661612	exon	ENSGALG00000014144.6
	chr4:82249652|82258086	exon	ENSGALG00000015649.7
	chr4:84726266|84742820	exon	ENSGALG00000039942.2
	chr4:89092826|89101279	exon	ENSGALG00000053000.1
	chr4:89109577|89111457	exon	ENSGALG00000053000.1
	chr5:1911312|1914219	intron	ENSGALG00000004085.6
	chr5:19556282|19560037	exon	ENSGALG00000038913.2
	chr5:25226329|25228586	exon	ENSGALG00000008653.7
	chr5:25346596|25348346	exon	ENSGALG00000052873.1
	chr5:28350625|28360110	exon	ENSGALG00000009463.5
	chr5:28350625|28374852	exon	ENSGALG00000009463.5
	chr5:34639513|34649895	exon	ENSGALG00000052280.1
	chr5:34905181|34919192	exon	ENSGALG00000009992.6
	chr5:37239459|37266223	exon	ENSGALG00000010118.6
	chr5:44251332|44260864	exon	ENSGALG00000010680.7
	chr5:48174276|48181027	exon	ENSGALG00000034802.3
	chr5:49730239|49736411	exon	ENSGALG00000011365.6
	chr5:50452454|50483536	exon	ENSGALG00000011505.6
	chr5:52919904|52922537	exon	ENSGALG00000011705.6
	chr5:57838520|57841983	exon	ENSGALG00000012263.7
	chr5:7212100|7213195	exon	ENSGALG00000011695.5
	chr5:9696389|9705327	exon	ENSGALG00000005840.8
	chr6:10050574|10055701	exon	ENSGALG00000003526.7
	chr6:11384400|11388916	intron	ENSGALG00000031604.2
	chr6:11384400|11406119	intron	ENSGALG00000031604.2
	chr6:16997990|17005138	exon	ENSGALG00000005243.6
	chr6:17526650|17543260	exon	ENSGALG00000005534.6
	chr6:20561646|20570927	exon	ENSGALG00000006502.6
	chr6:21720050|21733623	intron	ENSGALG00000038924.2
	chr6:21923478|21942347	exon	ENSGALG00000030598.2
	chr6:23406253|23413863	exon	ENSGALG00000028512.3
	chr6:29135754|29142678	exon	ENSGALG00000009152.6
	chr6:2986932|2992162	exon	ENSGALG00000001907.6
	chr6:30780682|30799567	exon	ENSGALG00000009314.5
	chr6:31878072|31892396	exon	ENSGALG00000009495.7
	chr6:34086407|34100954	exon	ENSGALG00000042259.2
	chr7:10356597|10361385	exon	ENSGALG00000008113.6
	chr7:11479249|11480605	intron	ENSGALG00000008370.7
	chr7:15032339|15041309	exon	ENSGALG00000009031.7
	chr7:18116517|18134868	exon	ENSGALG00000009569.6
	chr7:18116517|18152953	exon	ENSGALG00000009569.6
	chr7:25361092|25375933	exon	ENSGALG00000011596.6
	chr7:26225009|26225483	exon	ENSGALG00000011645.6
	chr7:36066556|36079100	exon	ENSGALG00000012543.6
	chr7:7136060|7141882	exon	ENSGALG00000007021.6
	chr8:16230249|16241304	exon	ENSGALG00000028423.4
	chr8:19399324|19402614	exon	ENSGALG00000008988.6
	chr8:20831349|20894587	exon	ENSGALG00000010106.7
	chr8:24253075|24279741	exon	ENSGALG00000010536.6
	chr8:2600033|2611626	exon	ENSGALG00000002216.6
	chr8:27886180|27889657	exon	ENSGALG00000010967.6
	chr8:6736289|6768862	exon	ENSGALG00000004273.5
	chr8:6750864|6768862	exon	ENSGALG00000004273.5
	chr8:7642175|7674897	exon	ENSGALG00000004578.6
	chr9:10243165|10251251	exon	ENSGALG00000002929.6
	chr9:13611511|13618372	exon	ENSGALG00000036971.3
	chr9:23721269|23727437	exon	ENSGALG00000010370.6
	chr9:23721269|23743428	exon	ENSGALG00000010370.6
	chr9:2761554|2766625	exon	ENSGALG00000002277.6
	chrW:4216775|4217450	exon	ENSGALG00000038064.3
	chrW:4831150|4838596	exon	ENSGALG00000039023.2
	chrW:5012970|5013253	exon	ENSGALG00000031327.2
	chrW:5012970|5020183	exon	ENSGALG00000031327.2
	chrZ:16326153|16335205	exon	ENSGALG00000014911.6
	chrZ:28146723|28179295	exon	ENSGALG00000020557.5
	chrZ:28161755|28179295	exon	ENSGALG00000020557.5
	chrZ:33691088|33702480	exon	ENSGALG00000015083.8
	chrZ:33691088|33705428	exon	ENSGALG00000015083.8
	chrZ:34746119|34747326	exon	ENSGALG00000015111.6
	chrZ:40318790|40330097	exon	ENSGALG00000012594.7
	chrZ:41379641|41381818	exon	ENSGALG00000012608.6
	chrZ:46140526|46167974	exon	ENSGALG00000000220.6
	chrZ:47466892|47475421	exon	ENSGALG00000000264.6
	chrZ:58035981|58046141	exon	ENSGALG00000027932.4
	chrZ:58318512|58327760	exon	ENSGALG00000014661.7
	chrZ:58318512|58363377	exon	ENSGALG00000014661.7
	chrZ:66460671|66468749	exon	ENSGALG00000015682.7
	chrZ:67650817|67672837	exon	ENSGALG00000015799.6
	chrZ:68866373|68872952	intron	ENSGALG00000001856.7
	chrZ:73276615|73280539	exon	ENSGALG00000002439.6
	chrZ:831849|835769	exon	ENSGALG00000030063.2
	chr10:7801039|7808270	exon	ENSGALG00000004294.6
	chr1:146833025|146833858	exon	ENSGALG00000016890.7
	chr1:3966138|3966722	intergenic	NA
	chr1:89749523|89754179	exon	ENSGALG00000015377.6
	chr1:96535712|96564163	exon	ENSGALG00000042771.2
	chr20:1448100|1455586	exon	ENSGALG00000037737.2,ENSGALG00000051810.1
	chr2:107716037|107720826	exon	ENSGALG00000015226.6
	chr2:116624281|116683524	intron	ENSGALG00000047010.1
	chr4:45776516|45777957	exon	ENSGALG00000043935.2
	chr4:62915440|62920083	exon	ENSGALG00000013615.6
	chr8:21628179|21632221	exon	ENSGALG00000053184.1
	chrZ:16820110|16847036	exon	ENSGALG00000014711.6
	chrZ:16833600|16847036	exon	ENSGALG00000014711.6
	chrZ:8928302|8934833	exon	ENSGALG00000002326.6
	chr1:100699756|100704459	exon	ENSGALG00000015701.7
	chr1:110246379|110247626	exon	ENSGALG00000016142.7
	chr14:1334013|1336144	exon	ENSGALG00000003217.4
	chr1:56976365|56987388	exon	ENSGALG00000012865.6
	chr19:9375901|9378543	exon	ENSGALG00000041802.3
	chr3:54133285|54137617	intron	ENSGALG00000013824.6
	chr5:50452454|50468722	exon	ENSGALG00000011505.6
	chr5:8311856|8314630	exon	ENSGALG00000005540.6
	chr6:15022794|15044920	exon	ENSGALG00000032308.2
	chr10:11158566|11159310	exon	ENSGALG00000033780.2
	chr10:1565039|1567868	exon	ENSGALG00000030988.2
	chr10:17242401|17242946	exon	ENSGALG00000040651.2
	chr10:17683216|17696640	exon	ENSGALG00000038688.2
	chr10:19311694|19353005	exon	ENSGALG00000007909.6
	chr10:1991438|1992359	exon	ENSGALG00000033618.2
	chr10:2343331|2401560	exon	ENSGALG00000001774.6
	chr10:3816555|3839116	exon	ENSGALG00000002925.7
	chr10:8044920|8072338	exon	ENSGALG00000037723.2
	chr1:103963503|103982884	exon	ENSGALG00000015770.7
	chr1:105444523|105451576	exon	ENSGALG00000015828.7
	chr1:106907760|106916393	exon	ENSGALG00000036677.2
	chr11:10828719|10862933	exon	ENSGALG00000040725.2
	chr1:113149681|113236693	exon	ENSGALG00000042400.2
	chr11:13987096|14002864	exon	ENSGALG00000013225.6
	chr11:18023109|18025864	exon	ENSGALG00000005872.6
	chr1:131577454|131596037	exon	ENSGALG00000016734.6
	chr1:133893390|133916058	exon	ENSGALG00000016766.7
	chr1:1663892|1667809	exon	ENSGALG00000008162.4
	chr1:168953620|168959237	exon	ENSGALG00000031567.2
	chr1:175793053|175810049	exon	ENSGALG00000017070.7
	chr1:178173933|178226276	exon	ENSGALG00000017106.6
	chr1:180087731|180107682	exon	ENSGALG00000017132.6
	chr1:180411821|180427746	exon	ENSGALG00000043421.3
	chr12:10299237|10305604	exon	ENSGALG00000006097.5
	chr12:16877521|16883548	exon	ENSGALG00000007798.6
	chr12:4790932|4812052	exon	ENSGALG00000004932.7
	chr12:525202|544781	exon	ENSGALG00000034572.3
	chr13:14649035|14664988	exon	ENSGALG00000039099.2
	chr1:31851757|31860852	exon	ENSGALG00000009755.6
	chr13:2234678|2245466	exon	ENSGALG00000001099.6
	chr13:3417626|3434281	exon	ENSGALG00000002447.6
	chr1:35511142|35520289	exon	ENSGALG00000019355.5
	chr1:40207310|40224996	exon	ENSGALG00000010940.6
	chr14:1630883|1636046	exon	ENSGALG00000003562.6
	chr1:43380972|43390054	exon	ENSGALG00000035493.3
	chr14:3440854|3474831	exon	ENSGALG00000004224.6
	chr14:4993873|5006345	exon	ENSGALG00000029817.2
	chr1:45852985|45872989	exon	ENSGALG00000011456.6
	chr1:47681062|47683900	exon	ENSGALG00000011643.6
	chr1:48586553|48587151	exon	ENSGALG00000011809.5
	chr14:9116940|9123649	exon	ENSGALG00000007030.6
	chr15:12900505|12904543	exon	ENSGALG00000008357.6
	chr1:51766829|51771794	exon	ENSGALG00000043092.2
	chr15:770112|774685	exon	ENSGALG00000039121.3
	chr15:7891820|7895604	exon	ENSGALG00000005676.6
	chr15:8475136|8479607	exon	ENSGALG00000006363.6
	chr15:8475136|8491165	exon	ENSGALG00000006363.6
	chr1:71902835|71910573	intron	ENSGALG00000028155.3
	chr17:6037753|6091237	exon	ENSGALG00000004088.6
	chr17:8876231|8882120	exon	ENSGALG00000001419.6
	chr17:9903154|9922512	exon	ENSGALG00000000993.6
	chr1:85337225|85362013	exon	ENSGALG00000015252.7
	chr1:85673366|85680355	exon	ENSGALG00000015258.6
	chr1:89509123|89521070	exon	ENSGALG00000015367.7
	chr1:91830788|91843972	intergenic	NA
	chr19:5151207|5158018	exon	ENSGALG00000002598.7
	chr19:9374522|9378543	intron	ENSGALG00000041802.3
	chr20:3819573|3824333	intron	ENSGALG00000044404.2
	chr20:5019864|5036363	exon	ENSGALG00000003815.7
	chr20:9597515|9599631	intron	ENSGALG00000006062.6
	chr2:102336920|102351370	exon	ENSGALG00000014935.6
	chr2:107617684|107631181	exon	ENSGALG00000015215.7
	chr2:120915125|120916022	exon	ENSGALG00000034376.2
	chr2:124177752|124183336	exon	ENSGALG00000043535.3
	chr2:128006883|128016087	exon	ENSGALG00000047328.1,ENSGALG00000041179.3
	chr2:128358323|128359070	intron	ENSGALG00000038772.3
	chr2:131521629|131551712	exon	ENSGALG00000042182.2
	chr2:142094325|142097741	exon	ENSGALG00000037773.2
	chr2:14277625|14278379	exon	ENSGALG00000007254.6
	chr21:6355572|6361958	exon	ENSGALG00000004796.7
	chr2:20541149|20556058	exon	ENSGALG00000008764.6
	chr2:22634352|22637572	intron	ENSGALG00000035761.2
	chr22:360264|375976	exon	ENSGALG00000030603.2
	chr2:28324470|28382292	exon	ENSGALG00000010795.6
	chr2:35213792|35219842	exon	ENSGALG00000011254.6
	chr2:40840232|40855472	exon	ENSGALG00000042371.2
	chr2:43080817|43093203	exon	ENSGALG00000029266.2
	chr2:43688247|43702405	exon	ENSGALG00000038733.2
	chr2:44582827|44591456	exon	ENSGALG00000035630.3
	chr2:44703762|44729969	exon	ENSGALG00000032647.2
	chr2:47833142|47841946	exon	ENSGALG00000031650.3
	chr2:49898536|49899141	exon	ENSGALG00000043243.2
	chr2:59588855|59593245	exon	ENSGALG00000012681.6
	chr26:2842909|2845137	exon	ENSGALG00000001264.6
	chr26:4150545|4156990	exon	ENSGALG00000002675.7
	chr2:65368775|65433681	exon	ENSGALG00000042481.2
	chr2:6727735|6732899	exon	ENSGALG00000049653.1
	chr27:5306233|5307631	exon	ENSGALG00000000603.6,ENSGALG00000048608.1
	chr2:84228488|84267085	exon	ENSGALG00000013138.6
	chr2:84255486|84267085	exon	ENSGALG00000013138.6
	chr28:4893005|4921568	exon	ENSGALG00000048613.1
	chr2:8746307|8760557	exon	ENSGALG00000006477.7
	chr2:89946413|89967841	exon	ENSGALG00000013605.6
	chr2:91767304|91778044	exon	ENSGALG00000036128.2
	chr2:91910552|91927775	intron	ENSGALG00000044510.2
	chr2:94156985|94186937	exon	ENSGALG00000019509.5
	chr2:94181235|94186937	exon	ENSGALG00000019509.5
	chr2:966130|970334	exon	ENSGALG00000035768.3
	chr30:185832|187151	exon	ENSGALG00000030599.2
	chr3:100257985|100261394	intron	ENSGALG00000016470.6
	chr3:14732188|14745490	exon	ENSGALG00000028587.2
	chr3:21196854|21205551	exon	ENSGALG00000009784.6
	chr3:25154185|25231712	exon	ENSGALG00000009932.6
	chr3:25184994|25231712	exon	ENSGALG00000009932.6
	chr3:25184994|25247160	exon	ENSGALG00000009932.6
	chr3:25196580|25231712	exon	ENSGALG00000009932.6
	chr3:25214059|25231712	exon	ENSGALG00000009932.6
	chr3:25226122|25231712	exon	ENSGALG00000009932.6
	chr3:25538689|25548236	intron	ENSGALG00000030691.2
	chr3:27837407|27839203	exon	ENSGALG00000042797.3
	chr3:29632131|29645938	exon	ENSGALG00000010131.6
	chr3:31331366|31348102	exon	ENSGALG00000010448.7
	chr3:31344895|31348102	exon	ENSGALG00000010448.7
	chr3:32498288|32523114	intergenic	NA
	chr3:32498288|32540551	intron	ENSGALG00000032640.2
	chr3:39713393|39717981	exon	ENSGALG00000039349.2
	chr3:42281159|42287280	exon	ENSGALG00000011329.6
	chr3:59360948|59365232	exon	ENSGALG00000042607.2
	chr3:66219587|66222969	exon	ENSGALG00000015040.7
	chr3:66240657|66244004	exon	ENSGALG00000015040.7
	chr3:71684566|71709727	exon	ENSGALG00000015490.6
	chr3:79518889|79519249	exon	ENSGALG00000015889.6
	chr3:8281399|8286718	exon	ENSGALG00000009092.6
	chr3:8596170|8597611	exon	ENSGALG00000009056.6
	chr4:1761985|1762986	intron	ENSGALG00000003860.6
	chr4:2301334|2302095	exon	ENSGALG00000005533.6
	chr4:29225886|29227222	exon	ENSGALG00000009774.6
	chr4:31137148|31137773	exon	ENSGALG00000009977.6
	chr4:31188056|31191818	intron	ENSGALG00000043141.3
	chr4:31631237|31658102	exon	ENSGALG00000010009.7
	chr4:34559383|34593472	intron	ENSGALG00000010214.6
	chr4:39303729|39318603	exon	ENSGALG00000010610.6
	chr4:54669398|54687720	exon	ENSGALG00000011982.6
	chr4:54687574|54696996	exon	ENSGALG00000011982.6
	chr4:58147733|58151091	exon	ENSGALG00000012186.6
	chr4:62915440|62938389	exon	ENSGALG00000013615.6
	chr4:65767102|65807030	exon	ENSGALG00000039168.2
	chr4:65767102|65838360	exon	ENSGALG00000039168.2
	chr4:66653867|66679880	exon	ENSGALG00000014144.6
	chr4:74949218|74958811	exon	ENSGALG00000014406.7
	chr4:79865183|79879133	exon	ENSGALG00000015546.6
	chr4:79865186|79879133	exon	ENSGALG00000015546.6
	chr4:91147994|91149102	exon	ENSGALG00000047323.1
	chr5:23752878|23758059	exon	ENSGALG00000008358.7
	chr5:23752878|23795975	exon	ENSGALG00000008358.7
	chr5:23775453|23795975	exon	ENSGALG00000008358.7
	chr5:27480905|27495157	exon	ENSGALG00000000296.6
	chr5:28935661|28944418	exon	ENSGALG00000009491.6
	chr5:3197905|3242009	exon	ENSGALG00000003655.6
	chr5:36524776|36533948	exon	ENSGALG00000010088.7
	chr5:39505557|39513496	exon	ENSGALG00000031928.2
	chr5:55765053|55765698	exon	ENSGALG00000012101.5
	chr5:8288120|8314630	exon	ENSGALG00000005540.6
	chr6:11401254|11406119	exon	ENSGALG00000031604.2
	chr6:17012252|17021855	exon	ENSGALG00000005243.6
	chr6:21199576|21201169	intron	ENSGALG00000039528.2
	chr6:21789605|21793403	exon	ENSGALG00000032234.3
	chr6:32832459|32834611	exon	ENSGALG00000009704.6
	chr6:33923691|33933997	exon	ENSGALG00000042259.2
	chr7:11260797|11262175	exon	ENSGALG00000020876.5
	chr7:18510303|18520559	exon	ENSGALG00000009608.6
	chr7:26988439|27003026	exon	ENSGALG00000031244.3
	chr7:27026623|27031975	exon	ENSGALG00000031244.3
	chr7:30267701|30273255	exon	ENSGALG00000012187.6
	chr7:34528804|34532812	exon	ENSGALG00000012444.7
	chr7:35144999|35148450	exon	ENSGALG00000012484.6
	chr7:35146972|35148450	exon	ENSGALG00000012484.6
	chr8:20859155|20894587	exon	ENSGALG00000010106.7
	chr8:20876540|20894587	exon	ENSGALG00000010106.7
	chr8:26863723|26873852	exon	ENSGALG00000010879.7
	chr8:26863723|26908158	exon	ENSGALG00000010879.7
	chr8:27905776|27932571	exon	ENSGALG00000010967.6
	chr8:6736289|6788710	exon	ENSGALG00000004273.5
	chr9:23733411|23743428	exon	ENSGALG00000010370.6
	chr9:23919579|23935289	exon	ENSGALG00000010411.7
	chr9:841527|856445	intron	ENSGALG00000047235.1
	chr9:9430658|9443956	exon	ENSGALG00000004957.7
	chrZ:16684400|16692566	intron	ENSGALG00000046188.2
	chrZ:19531416|19536819	exon	ENSGALG00000014740.6
	chrZ:20502448|20509779	exon	ENSGALG00000014751.6
	chrZ:21072756|21087047	exon	ENSGALG00000014784.6
	chrZ:27739926|27748088	exon	ENSGALG00000015036.6
	chrZ:28100523|28179295	intron	ENSGALG00000020557.5
	chrZ:28114634|28179295	exon	ENSGALG00000020557.5
	chrZ:30979363|30998242	exon	ENSGALG00000005846.6
	chrZ:32374439|32376405	exon	ENSGALG00000015101.6
	chrZ:34180785|34184568	exon	ENSGALG00000015071.6
	chrZ:34523035|34535051	exon	ENSGALG00000015107.6
	chrZ:34523035|34548605	exon	ENSGALG00000015107.6
	chrZ:35565770|35568133	exon	ENSGALG00000015138.6
	chrZ:37628211|37643362	exon	ENSGALG00000015170.8
	chrZ:37628211|37677772	exon	ENSGALG00000015170.8
	chrZ:41733892|41742219	exon	ENSGALG00000012618.7
	chrZ:45855483|45868024	exon	ENSGALG00000000208.6
	chrZ:47466892|47469621	exon	ENSGALG00000000264.6
	chrZ:47650682|47654196	exon	ENSGALG00000000273.6
	chrZ:50735979|50756232	exon	ENSGALG00000026192.3
	chrZ:50746293|50756232	exon	ENSGALG00000026192.3
	chrZ:55582559|55595198	exon	ENSGALG00000025769.2,ENSGALG00000015451.6
