# Supplementary material for: Multi-tissue transcriptome profiling linked the association between tissue-specific circRNAs and the heterosis for feed intake and efficiency in chicken
Source: Poult Sci. 2024 Apr 20;103(7):103783. doi: 10.1016/j.psj.2024.103783 (PMC11091503; doi:10.1016/j.psj.2024.103783)
Supplement: Supplementary file 9 — Table S7. The expression pattern for the nonadditive circRNAs across 4 tissues in the crossbreds. [file mmc9.xlsx]

## Sheet: Table S6
Table S6. The circRNA and gene pairs with significant (P < 0.05) expression correlations in the hypothalamus, liver, duodenum mucosa and ovary
Tissue	CircRNA_id	Ensembl_id	Type	Correlation	P
Hypothalamus	chr10:4955049|4965105	ENSGALG00000003705.8	Exonic_pair	-0.374866	0.0377235
	chr10:6197396|6201376	ENSGALG00000003883.5	Exonic_pair	0.405645	0.0243652
	chr1:112611099|112614314	ENSGALG00000016224.6	Exonic_pair	0.464516	0.00909966
	chr1:113149681|113182090	ENSGALG00000042400.2	Exonic_pair	0.532917	0.00202443
	chr1:125373510|125377656	ENSGALG00000041433.3	Exonic_pair	0.384029	0.0329357
	chr1:127785717|127814490	ENSGALG00000016622.6	Exonic_pair	0.54144	0.00165773
	chr1:127850222|127858271	ENSGALG00000040388.2	Exonic_pair	0.365763	0.0430196
	chr1:138732763|138744663	ENSGALG00000029145.3	Exonic_pair	0.566532	0.00108484
	chr1:138839813|138841677	ENSGALG00000037697.3	Exonic_pair	0.371972	0.0393466
	chr1:146066692|146070160	ENSGALG00000016880.7	Exonic_pair	0.518145	0.00320764
	chr1:1575606|1577823	ENSGALG00000008036.7	Exonic_pair	0.434314	0.0146335
	chr1:16282038|16290898	ENSGALG00000019397.5	Exonic_pair	0.375806	0.0379724
	chr1:1668812|1673502	ENSGALG00000008162.4	Exonic_pair	0.552419	0.0015119
	chr1:172616545|172638401	ENSGALG00000017040.6	Exonic_pair	0.580703	0.000614656
	chr1:186230240|186240875	ENSGALG00000013489.5	Exonic_pair	0.412606	0.0210696
	chr11:8853713|8855293	ENSGALG00000035602.2	Exonic_pair	0.46151	0.00896561
	chr1:195824737|195837719	ENSGALG00000017304.7	Exonic_pair	-0.446946	0.011711
	chr12:1006476|1009847	ENSGALG00000043825.2	Exonic_pair	0.429435	0.0166681
	chr12:13943984|13972850	ENSGALG00000007302.6	Exonic_pair	-0.401574	0.0251436
	chr12:4464156|4501156	ENSGALG00000004879.6	Exonic_pair	0.445341	0.0120526
	chr14:8507398|8508381	ENSGALG00000006757.6	Exonic_pair	0.430125	0.0157276
	chr15:5305066|5323365	ENSGALG00000003392.6	Exonic_pair	0.427326	0.0164961
	chr1:56938302|56949904	ENSGALG00000012865.6	Exonic_pair	0.36993	0.0405259
	chr15:9436868|9448146	ENSGALG00000006979.6	Exonic_pair	-0.366528	0.0425526
	chr1:73704702|73705989	ENSGALG00000017282.5	Exonic_pair	0.514113	0.00348809
	chr17:9388694|9416530	ENSGALG00000001157.7	Exonic_pair	0.383871	0.0337968
	chr1:7998367|8002640	ENSGALG00000013926.6	Exonic_pair	0.385887	0.032814
	chr1:80108606|80110608	ENSGALG00000045606.2	Exonic_pair	0.46129	0.00964343
	chr2:108992757|109000972	ENSGALG00000015248.5	Exonic_pair	0.372177	0.0399838
	chr2:117977313|117987548	ENSGALG00000040097.2	Exonic_pair	0.43552	0.0143305
	chr2:124177752|124184063	ENSGALG00000043535.3	Exonic_pair	0.641129	0.000144469
	chr2:124208098|124210552	ENSGALG00000034806.2	Exonic_pair	0.464602	0.00845906
	chr2:126260051|126267224	ENSGALG00000037955.2	Exonic_pair	0.42621	0.0175734
	chr2:12889299|12906363	ENSGALG00000007076.6	Exonic_pair	-0.373704	0.0383683
	chr2:130906921|130910282	ENSGALG00000036821.2	Exonic_pair	0.473132	0.00718509
	chr21:3122688|3126565	ENSGALG00000002232.6	Exonic_pair	0.491827	0.00495183
	chr2:141769779|141790555	ENSGALG00000039509.3	Exonic_pair	0.456652	0.00981355
	chr21:5131756|5137627	ENSGALG00000038780.2	Exonic_pair	0.477577	0.00658863
	chr2:18328021|18329884	ENSGALG00000031565.2	Exonic_pair	0.454995	0.0101177
	chr2:26456408|26491943	ENSGALG00000010718.6	Exonic_pair	0.532594	0.00203961
	chr2:27634530|27643891	ENSGALG00000033561.2	Exonic_pair	0.442171	0.012752
	chr2:40985888|40987688	ENSGALG00000039920.2	Exonic_pair	0.569614	0.000823709
	chr2:4606720|4620583	ENSGALG00000005710.7	Exonic_pair	-0.615397	0.000229042
	chr2:46394013|46436606	ENSGALG00000035492.2	Exonic_pair	0.390625	0.0298041
	chr2:56296023|56296840	ENSGALG00000031754.2	Exonic_pair	0.482105	0.00602479
	chr26:1082474|1083989	ENSGALG00000000106.7	Exonic_pair	0.3645	0.0437993
	chr2:78268664|78269978	ENSGALG00000013006.6	Exonic_pair	0.488631	0.00528485
	chr28:2140683|2165769	ENSGALG00000000843.6	Exonic_pair	0.504808	0.00377702
	chr2:89172539|89177919	ENSGALG00000013441.6	Exonic_pair	0.48931	0.00521251
	chr3:100150131|100162347	ENSGALG00000016467.7	Exonic_pair	0.455283	0.0100643
	chr3:104232959|104235895	ENSGALG00000016504.6	Exonic_pair	0.492836	0.00485047
	chr3:104946023|104947473	ENSGALG00000016555.7	Exonic_pair	0.485484	0.00616266
	chr3:17901894|17913447	ENSGALG00000009388.7	Exonic_pair	0.397419	0.0268363
	chr3:23193842|23198266	ENSGALG00000009911.6	Exonic_pair	0.361331	0.045805
	chr32:497196|498589	ENSGALG00000034282.2	Exonic_pair	-0.360027	0.0466514
	chr3:28940575|29020300	ENSGALG00000010055.6	Exonic_pair	0.391441	0.0294341
	chr3:37298107|37311179	ENSGALG00000010812.6	Exonic_pair	-0.370311	0.0403038
	chr3:40427184|40435535	ENSGALG00000011111.6	Exonic_pair	0.468596	0.00784063
	chr3:44474601|44484135	ENSGALG00000011560.7	Exonic_pair	0.387903	0.0318547
	chr3:66150425|66154257	ENSGALG00000015033.6	Exonic_pair	-0.376749	0.0366962
	chr3:67809519|67825448	ENSGALG00000043047.3	Exonic_pair	-0.358762	0.0474842
	chr3:79102403|79139204	ENSGALG00000040702.2	Exonic_pair	0.374149	0.0381201
	chr3:96192943|96208931	ENSGALG00000016424.6	Exonic_pair	0.609639	0.00027197
	chr4:1762265|1762986	ENSGALG00000003860.6	Exonic_pair	0.47277	0.00723562
	chr4:51099120|51107272	ENSGALG00000011680.6	Exonic_pair	0.516181	0.00295334
	chr4:65097901|65102412	ENSGALG00000013793.7	Exonic_pair	0.54211	0.00163152
	chr4:66201825|66210171	ENSGALG00000014078.6	Exonic_pair	-0.432691	0.0150495
	chr4:84726266|84742820	ENSGALG00000039942.2	Exonic_pair	0.483564	0.00585213
	chr4:89096306|89101279	ENSGALG00000053000.1	Exonic_pair	-0.462075	0.00887116
	chr4:89099517|89114885	ENSGALG00000053000.1	Exonic_pair	0.44591	0.0119306
	chr4:89109577|89111457	ENSGALG00000053000.1	Exonic_pair	-0.358209	0.0478522
	chr4:90690509|90691280	ENSGALG00000016105.8	Exonic_pair	-0.383103	0.0333958
	chr5:27839047|27840858	ENSGALG00000009400.7	Exonic_pair	0.490726	0.00557108
	chr5:32435883|32437720	ENSGALG00000009838.6	Exonic_pair	0.360435	0.0463852
	chr5:34905181|34919192	ENSGALG00000009992.6	Exonic_pair	0.370846	0.0399933
	chr5:37239459|37266223	ENSGALG00000010118.6	Exonic_pair	0.505344	0.00373423
	chr6:21923478|21942347	ENSGALG00000030598.2	Exonic_pair	0.629843	0.000146619
	chr6:31878072|31892396	ENSGALG00000009495.7	Exonic_pair	0.419121	0.018931
	chr6:34304387|34308059	ENSGALG00000009823.6	Exonic_pair	0.490645	0.00507277
	chr7:35149837|35158881	ENSGALG00000012484.6	Exonic_pair	0.398397	0.0264297
	chr7:35339580|35342343	ENSGALG00000035466.3	Exonic_pair	-0.615567	0.00022787
	chr7:36066556|36079100	ENSGALG00000012543.6	Exonic_pair	0.491129	0.00552767
	chr7:7136060|7141882	ENSGALG00000007021.6	Exonic_pair	0.44795	0.0115013
	chr8:13748766|13773904	ENSGALG00000005580.7	Exonic_pair	0.620182	0.000198064
	chr8:23935282|23957441	ENSGALG00000010533.7	Exonic_pair	0.396531	0.0272099
	chr8:7642175|7645784	ENSGALG00000004578.6	Exonic_pair	-0.401574	0.0251436
	chrW:4216775|4217450	ENSGALG00000038064.3	Exonic_pair	0.488653	0.00528245
	chrW:4831150|4838596	ENSGALG00000039023.2	Exonic_pair	0.392335	0.0290331
	chrZ:41379641|41381818	ENSGALG00000012608.6	Exonic_pair	0.504334	0.00381532
	chrZ:58035981|58046141	ENSGALG00000027932.4	Exonic_pair	0.406212	0.0233584
	chr2:63121790|63125515	ENSGALG00000019570.5	Intronic_pair	0.384274	0.0335984
	chr5:1911312|1914219	ENSGALG00000004085.6	Intronic_pair	0.366532	0.043284
	chr7:11479249|11480605	ENSGALG00000008370.7	Intronic_pair	0.427823	0.0171157
	chr7:19745958|19787184	ENSGALG00000010971.6	Intronic_pair	-0.387977	0.0310309
	chr7:19776797|19787184	ENSGALG00000010971.6	Intronic_pair	0.416373	0.0198101
	chrZ:42916431|42926948	ENSGALG00000023179.4	Intronic_pair	0.359597	0.0469335
	chrZ:42918431|42926948	ENSGALG00000023179.4	Intronic_pair	0.525403	0.00275185
Liver	chr1:107983051|107986514	ENSGALG00000036556.3	Exonic_pair	0.46758	0.00658235
	chr1:146066692|146070160	ENSGALG00000016880.7	Exonic_pair	0.353394	0.0436498
	chr12:1006476|1009847	ENSGALG00000043825.2	Exonic_pair	0.606501	0.000182958
	chr15:814444|825127	ENSGALG00000001501.5	Exonic_pair	0.543235	0.00108739
	chr2:1072544|1073848	ENSGALG00000005188.7	Exonic_pair	0.384345	0.0272186
	chr2:117931672|117940449	ENSGALG00000031390.2	Exonic_pair	-0.468307	0.00598536
	chr2:124177752|124184063	ENSGALG00000043535.3	Exonic_pair	0.346257	0.0490162
	chr2:126253080|126267224	ENSGALG00000037955.2	Exonic_pair	-0.382649	0.027963
	chr2:130906921|130910282	ENSGALG00000036821.2	Exonic_pair	0.513206	0.00225617
	chr2:40985888|40987688	ENSGALG00000039920.2	Exonic_pair	0.60127	0.000284046
	chr26:4323848|4331196	ENSGALG00000041792.3	Exonic_pair	0.452658	0.00816758
	chr3:21800496|21814380	ENSGALG00000009796.6	Exonic_pair	0.35259	0.0441643
	chr32:307562|309683	ENSGALG00000052101.1	Exonic_pair	0.539394	0.00119831
	chr4:17823764|17825464	ENSGALG00000009098.6	Exonic_pair	0.48085	0.00461665
	chr4:66201825|66210171	ENSGALG00000014078.6	Exonic_pair	-0.448706	0.00881499
	chr5:9696389|9705327	ENSGALG00000005840.8	Exonic_pair	0.400736	0.0208273
	chr6:17526650|17543260	ENSGALG00000005534.6	Exonic_pair	0.452658	0.00816758
	chr8:19399324|19402614	ENSGALG00000008988.6	Exonic_pair	0.382506	0.0280268
	chr10:7801039|7808270	ENSGALG00000004294.6	Exonic_pair	0.41997	0.0149651
	chr1:31015313|31016383	ENSGALG00000028849.4	Exonic_pair	-0.411436	0.0173683
	chr13:4185659|4207591	ENSGALG00000053961.1	Exonic_pair	0.422828	0.0142253
	chr17:5161963|5162264	ENSGALG00000005099.6	Exonic_pair	0.407244	0.0186615
	chr1:89749523|89754179	ENSGALG00000015377.6	Exonic_pair	0.373672	0.0321857
	chr2:126989622|127017960	ENSGALG00000030866.2	Exonic_pair	0.372554	0.0327463
	chr32:598357|600118	ENSGALG00000050634.1	Exonic_pair	0.490474	0.00375784
	chr4:62915440|62920083	ENSGALG00000013615.6	Exonic_pair	0.373252	0.0323955
	chr5:56539971|56542322	ENSGALG00000012200.5	Exonic_pair	0.58948	0.000306457
	chr7:20177507|20185764	ENSGALG00000020703.5	Exonic_pair	0.34985	0.045954
	chr5:1911312|1914219	ENSGALG00000004085.6	Intronic_pair	0.618522	0.000124822
Duodenum mucosa	chr10:18596449|18598792	ENSGALG00000007615.4	Exonic_pair	0.445465	0.0106177
	chr10:6197396|6201376	ENSGALG00000003883.5	Exonic_pair	0.524425	0.00206229
	chr1:107983051|107986514	ENSGALG00000036556.3	Exonic_pair	0.388965	0.0277897
	chr1:112611099|112614314	ENSGALG00000016224.6	Exonic_pair	0.390919	0.0269487
	chr1:127785717|127814490	ENSGALG00000016622.6	Exonic_pair	0.405881	0.0211735
	chr11:3355064|3363102	ENSGALG00000003396.7	Exonic_pair	0.481196	0.00530123
	chr1:16282038|16290898	ENSGALG00000019397.5	Exonic_pair	0.35154	0.0491562
	chr1:1635034|1636613	ENSGALG00000008144.6	Exonic_pair	0.426639	0.0148885
	chr12:1006476|1009847	ENSGALG00000043825.2	Exonic_pair	0.470534	0.006572
	chr1:56932513|56949904	ENSGALG00000012865.6	Exonic_pair	0.419373	0.016882
	chr1:56938302|56949904	ENSGALG00000012865.6	Exonic_pair	0.570538	0.000650603
	chr1:63119325|63130482	ENSGALG00000013095.7	Exonic_pair	0.409733	0.0198654
	chr2:124177752|124184063	ENSGALG00000043535.3	Exonic_pair	0.628301	0.000117926
	chr2:131521629|131533381	ENSGALG00000042182.2	Exonic_pair	0.374411	0.0347552
	chr32:307562|309683	ENSGALG00000052101.1	Exonic_pair	0.493121	0.00413508
	chr5:48174276|48181027	ENSGALG00000034802.3	Exonic_pair	0.616202	0.000234428
	chr6:17526650|17543260	ENSGALG00000005534.6	Exonic_pair	0.377184	0.0333289
	chr6:31878072|31892396	ENSGALG00000009495.7	Exonic_pair	0.610466	0.000207021
	chrZ:41379641|41381818	ENSGALG00000012608.6	Exonic_pair	0.361842	0.0418516
	chr20:1448100|1455586	ENSGALG00000037737.2	Exonic_pair	0.463302	0.00757468
	chr19:9375901|9378543	ENSGALG00000041802.3	Exonic_pair	0.408644	0.0202282
	chr23:5817766|5834747	ENSGALG00000004221.6	Exonic_pair	-0.527765	0.00190721
	chr33:7335695|7341928	ENSGALG00000033090.2	Exonic_pair	0.421713	0.016217
	chr4:33012413|33015298	ENSGALG00000010061.6	Exonic_pair	-0.454092	0.00903731
	chr6:12305596|12312909	ENSGALG00000004553.6	Exonic_pair	0.410023	0.0197695
	chr5:1911312|1914219	ENSGALG00000004085.6	Intronic_pair	0.470847	0.00653133
	chr7:11479249|11480605	ENSGALG00000008370.7	Intronic_pair	0.530228	0.00179946
	chr14:2616885|2622331	ENSGALG00000054943.1	Intronic_pair	0.468078	0.00689897
Ovary	chr10:14808623|14809088	ENSGALG00000006871.6	Exonic_pair	0.445115	0.0292878
	chr1:102203175|102227366	ENSGALG00000015737.6	Exonic_pair	0.697684	0.00015072
	chr1:102203175|102271941	ENSGALG00000015737.6	Exonic_pair	0.702038	0.000131462
	chr1:102248041|102298609	ENSGALG00000015737.6	Exonic_pair	0.619961	0.00123197
	chr1:112611099|112614314	ENSGALG00000016224.6	Exonic_pair	0.534079	0.00718337
	chr1:113454634|113456709	ENSGALG00000016236.6	Exonic_pair	-0.539683	0.00649139
	chr1:127850222|127858271	ENSGALG00000040388.2	Exonic_pair	0.512855	0.0103867
	chr1:135120215|135128182	ENSGALG00000043044.2	Exonic_pair	0.570621	0.00359365
	chr1:136399572|136404650	ENSGALG00000016795.4	Exonic_pair	-0.451722	0.0266974
	chr1:181559672|181562126	ENSGALG00000017158.7	Exonic_pair	0.434939	0.0336663
	chr1:56932513|56949904	ENSGALG00000012865.6	Exonic_pair	0.441739	0.0318439
	chr1:56938302|56949904	ENSGALG00000012865.6	Exonic_pair	0.433138	0.0344927
	chr1:73308519|73317633	ENSGALG00000017291.6	Exonic_pair	0.457391	0.0257757
	chr2:124177752|124184063	ENSGALG00000043535.3	Exonic_pair	0.657969	0.000474642
	chr2:126260051|126267224	ENSGALG00000037955.2	Exonic_pair	0.459542	0.0238728
	chr2:22030746|22035195	ENSGALG00000009062.6	Exonic_pair	0.409754	0.046755
	chr2:45391067|45402986	ENSGALG00000043240.2	Exonic_pair	0.488802	0.0153595
	chr2:66178056|66183658	ENSGALG00000012816.6	Exonic_pair	0.488288	0.015484
	chr2:84683455|84696269	ENSGALG00000022909.4	Exonic_pair	0.608716	0.00159664
	chr3:105992147|105998589	ENSGALG00000016630.7	Exonic_pair	0.496297	0.0136362
	chr3:2374318|2383594	ENSGALG00000029476.2	Exonic_pair	0.407944	0.04783
	chr3:2396079|2404250	ENSGALG00000029476.2	Exonic_pair	-0.583116	0.00278389
	chr3:25548092|25559340	ENSGALG00000030691.2	Exonic_pair	0.415136	0.043669
	chr3:40427184|40435535	ENSGALG00000011111.6	Exonic_pair	0.514783	0.0109907
	chr4:29444294|29445784	ENSGALG00000009809.5	Exonic_pair	0.471407	0.0200515
	chr4:3199598|3215772	ENSGALG00000005982.6	Exonic_pair	-0.449957	0.0273708
	chr5:48174276|48181027	ENSGALG00000034802.3	Exonic_pair	0.694783	0.000241225
	chr6:16997990|17005138	ENSGALG00000005243.6	Exonic_pair	0.522688	0.0087807
	chr6:29135754|29142678	ENSGALG00000009152.6	Exonic_pair	0.576153	0.00321347
	chr6:31878072|31892396	ENSGALG00000009495.7	Exonic_pair	0.641054	0.000737033
	chr6:34086407|34100954	ENSGALG00000042259.2	Exonic_pair	0.591614	0.00232647
	chr7:10356597|10361385	ENSGALG00000008113.6	Exonic_pair	0.602609	0.00223892
	chr8:6750864|6768862	ENSGALG00000004273.5	Exonic_pair	0.47424	0.0192166
	chr9:23721269|23727437	ENSGALG00000010370.6	Exonic_pair	0.573542	0.0033884
	chrW:4216775|4217450	ENSGALG00000038064.3	Exonic_pair	0.715652	0.000128485
	chrZ:33691088|33705428	ENSGALG00000015083.8	Exonic_pair	0.432319	0.0348739
	chrZ:40318790|40330097	ENSGALG00000012594.7	Exonic_pair	0.44714	0.0284734
	chrZ:58318512|58363377	ENSGALG00000014661.7	Exonic_pair	0.464925	0.0220723
	chrZ:73276615|73280539	ENSGALG00000002439.6	Exonic_pair	0.441055	0.0309766
	chr4:62915440|62920083	ENSGALG00000013615.6	Exonic_pair	0.64	0.000989999
	chrZ:16820110|16847036	ENSGALG00000014711.6	Exonic_pair	0.430544	0.0357112
	chr10:1565039|1567868	ENSGALG00000030988.2	Exonic_pair	0.605605	0.00171249
	chr1:103963503|103982884	ENSGALG00000015770.7	Exonic_pair	-0.495044	0.0139128
	chr1:133893390|133916058	ENSGALG00000016766.7	Exonic_pair	0.435416	0.0334497
	chr1:31851757|31860852	ENSGALG00000009755.6	Exonic_pair	0.487713	0.0156241
	chr1:40207310|40224996	ENSGALG00000010940.6	Exonic_pair	0.591912	0.00231167
	chr14:1630883|1636046	ENSGALG00000003562.6	Exonic_pair	0.541266	0.0063063
	chr1:48586553|48587151	ENSGALG00000011809.5	Exonic_pair	0.422348	0.039787
	chr2:102336920|102351370	ENSGALG00000014935.6	Exonic_pair	0.419793	0.0411295
	chr2:107617684|107631181	ENSGALG00000015215.7	Exonic_pair	0.662738	0.00041722
	chr2:28324470|28382292	ENSGALG00000010795.6	Exonic_pair	0.585432	0.00265227
	chr2:40840232|40855472	ENSGALG00000042371.2	Exonic_pair	0.508582	0.0111566
	chr2:43080817|43093203	ENSGALG00000029266.2	Exonic_pair	0.422659	0.0396258
	chr2:43688247|43702405	ENSGALG00000038733.2	Exonic_pair	0.533227	0.00729381
	chr26:4150545|4156990	ENSGALG00000002675.7	Exonic_pair	0.641428	0.000730112
	chr27:5306233|5307631	ENSGALG00000000603.6	Exonic_pair	-0.504959	0.0118457
	chr2:84228488|84267085	ENSGALG00000013138.6	Exonic_pair	-0.48104	0.0173279
	chr2:966130|970334	ENSGALG00000035768.3	Exonic_pair	0.438781	0.0319557
	chr3:25184994|25231712	ENSGALG00000009932.6	Exonic_pair	0.543478	0.00681964
	chr3:25196580|25231712	ENSGALG00000009932.6	Exonic_pair	0.544348	0.00671776
	chr3:25226122|25231712	ENSGALG00000009932.6	Exonic_pair	0.485026	0.0162928
	chr3:39713393|39717981	ENSGALG00000039349.2	Exonic_pair	0.618079	0.00128748
	chr3:59360948|59365232	ENSGALG00000042607.2	Exonic_pair	0.58	0.00350687
	chr4:31631237|31658102	ENSGALG00000010009.7	Exonic_pair	0.42148	0.0402391
	chr4:58147733|58151091	ENSGALG00000012186.6	Exonic_pair	0.498082	0.0132501
	chr4:62915440|62938389	ENSGALG00000013615.6	Exonic_pair	0.415484	0.0434751
	chr4:66653867|66679880	ENSGALG00000014144.6	Exonic_pair	0.572298	0.00347455
	chr4:79865183|79879133	ENSGALG00000015546.6	Exonic_pair	0.60013	0.00193383
	chr4:79865186|79879133	ENSGALG00000015546.6	Exonic_pair	0.47085	0.0202189
	chr5:23752878|23795975	ENSGALG00000008358.7	Exonic_pair	0.472711	0.0196635
	chr6:32832459|32834611	ENSGALG00000009704.6	Exonic_pair	-0.481356	0.0172439
	chr7:26988439|27003026	ENSGALG00000031244.3	Exonic_pair	0.53897	0.0065762
	chr7:35144999|35148450	ENSGALG00000012484.6	Exonic_pair	0.460447	0.0235619
	chr8:20876540|20894587	ENSGALG00000010106.7	Exonic_pair	0.430512	0.0357265
	chr8:26863723|26873852	ENSGALG00000010879.7	Exonic_pair	0.42087	0.0416782
	chr8:6736289|6788710	ENSGALG00000004273.5	Exonic_pair	0.496838	0.0135183
	chrZ:20502448|20509779	ENSGALG00000014751.6	Exonic_pair	0.651126	0.000568937
	chrZ:32374439|32376405	ENSGALG00000015101.6	Exonic_pair	0.424786	0.0385381
	chrZ:34523035|34548605	ENSGALG00000015107.6	Exonic_pair	0.408397	0.0475595
	chrZ:50746293|50756232	ENSGALG00000026192.3	Exonic_pair	0.492999	0.0143738
	chr1:127785702|127814490	ENSGALG00000016622.6	Intronic_pair	0.590435	0.0028617
	chr7:11479249|11480605	ENSGALG00000008370.7	Intronic_pair	0.43913	0.0329592
	chr1:71902835|71910573	ENSGALG00000028155.3	Intronic_pair	0.410023	0.0465969
	chr20:9597515|9599631	ENSGALG00000006062.6	Intronic_pair	0.56913	0.00370237
	chr2:91910552|91927775	ENSGALG00000044510.2	Intronic_pair	0.618885	0.00126344
	chr9:841527|856445	ENSGALG00000047235.1	Intronic_pair	-0.485026	0.0162928
	chrZ:16684400|16692566	ENSGALG00000046188.2	Intronic_pair	0.521206	0.00900865
