# Supplementary material for: Multi-tissue transcriptome profiling linked the association between tissue-specific circRNAs and the heterosis for feed intake and efficiency in chicken
Source: Poult Sci. 2024 Apr 20;103(7):103783. doi: 10.1016/j.psj.2024.103783 (PMC11091503; doi:10.1016/j.psj.2024.103783)
Supplement: Supplementary file 10 — Table S8. Significant GO biological processes enriched by genes in the turquoise module for the liver. [file mmc10.xlsx]

## Sheet: Table S7
Table S7. The expression pattern for the nonadditive circRNAs across 4 tissues in the crossbreds
Tissue	CircRNA	WY	YW	Strand
Hypothalamus	gal-L3MBTL2_0001	XI	XI	-
	gal-ZNF536_0001	III	III	+
	gal-NISCH_0002	III	III	+
	gal-GABRB2_0001	IX	IX	+
	gal-MTFR1_0001	III	III	+
	gal-CCDC12_0001	III	III	-
	gal-ROPN1L_0001	III	III	-
	gal-ITSN2_0006	III	III	-
	gal-PCMT1_0007	III	III	+
	gal-REV3L_0002	XI	XI	+
	gal-V2_0004	III	III	+
	gal-DOCK1_0021	III	III	+
	gal-ELAVL4_0001	III	III	+
	gal-ENSGALG00000020557_0007	III	III	+
	gal-FOCAD_0001	XI	IX	+
	chr2:52143010|52143511	IX	IX	+
	gal-LEMD3_0002	III		+
	gal-CAP2_0001	III		+
	gal-C20orf194_0003	III		-
	gal-STK39_0002	III		+
	gal-STXBP5L_0009	IX		-
	gal-PPP6R2_0002	V		+
	gal-intergenic_000061	V		+
	gal-intergenic_000066	V		-
	gal-TMEM132B_0001	V		-
	gal-INTS8_0003	V		+
	gal-OSBPL10_0005	V		-
	gal-MTMR9_0001	V		+
	gal-ZZZ3_0004	V		+
	gal-NTRK2_0005	V		+
	gal-CNTP4_0002	V		-
	gal-CDC14A_0010	XI		+
	chrW:4216775|4217450	IX		-
	chrW:5012970|5020183	V		-
	gal-NCAM2_0006		III	+
	gal-ENSGALG00000017040_0001		III	-
	gal-TMEM56_0002		III	-
	gal-NTRK2_0004		III	+
	gal-VWA8_0008		V	-
	gal-MYO7A_0001		IX	-
	gal-BRAF_0001		IX	-
	gal-KLHL13_0002		IX	-
	gal-PXYLP1_0002		IX	+
	gal-BRAF_0014		VII	-
	gal-CTDP1_0002		V	-
	gal-GRIA2_0001		XI	+
	chr33:6479533|6480537		XI	-
	chr33:6517584|6518180		V	-
Liver	gal-ENSGALG00000016696_0001	XI	XI	+
	gal-DCUN1D4_0003	V	V	-
	gal-DENND5A_0001	XI	XI	+
	gal-MAST2_0001	V	V	+
	chr28:1206857|1208000	V	V	-
	chr32:598357|600118	III	V	+
	chr32:307562|309683	V	V	-
	chr33:6517584|6518180	V	V	-
	gal-ITSN2_0006	III		-
	gal-BRAF_0014	V		-
	gal-SCAF11_0001	V		-
	gal-HIPK2_0001	V		+
	gal-RANBP17_0004	III		-
	gal-DENND1A_0017	IX		-
	gal-FDFT1_0001	III		+
	gal-MTMR9_0001		III	+
	gal-PHLDB2_0006		IX	+
	gal-GBE1_0002		XI	+
	gal-ORM1_0001		V	+
	gal-KIF13A_0003		IX	+
	gal-ENSGALG00000000360_0003		V	-
	gal-ITSN2_0007		XI	-
	gal-PACRG_0001		III	-
	gal-GCH1_0002		XI	+
	gal-GHR_0001		V	+
Duodenum mucosa	gal-CCDC12_0001	III	III	-
	gal-GCH1_0002	XI	IX	+
	gal-RP11-234B24_0001	V	V	+
	gal-IFNLR1_0001	III	III	-
	gal-ARHGAP5_0003	V	V	+
	chr32:307562|309683	V	V	-
	gal-A16_0011	V		+
	gal-intergenic_000048	V		+
	gal-SPICE1_0001	V		+
	gal-XPO1_0001	V		-
	gal-DCUN1D4_0003	V		-
	gal-TAB2_0001	III		+
	gal-PHIP_0005	VII		+
	gal-intergenic_000081	III		+
	gal-PPAP2A_0003	IX		-
	gal-FAM172A_0006	IX		+
	chr20:1448100|1455586	V		-
	gal-FAM188B_0001		V	+
	gal-BRF1_0001		IX	-
	gal-C10orf11_0001		VII	-
	gal-BCAR3_0001		IX	+
	gal-PPAP2A_0002		V	-
Ovary	gal-CCDC12_0001	III	III	-
	gal-ENSGALG00000000360_0003	XI	IX	-
	gal-CASP6_0002	XI	IX	+
	gal-CLOCK_0003	VII	VII	+
	gal-ATRNL1_0001	III	III	+
	chr1:147286497|147288051	III	III	-
	chr3:25226122|25231712	III	III	-
	gal-PLXNC1_0001	XI		+
	gal-PLXNC1_0002	III		+
	gal-UTP20_0001	V		+
	gal-C1orf145_0001	VII		-
	gal-SLC16A10_0002	XI		-
	gal-ENSGALG00000023068_0001	V		+
	gal-CORIN_0001	XI		+
	gal-CORIN_0003	IX		+
	gal-C20orf194_0001	XI		-
	gal-AMBRA1_0001	VII		+
	gal-IDE_0004	III		+
	gal-ERI3_0004	V		-
	gal-PCASP1_0001	XI		+
	gal-USP9X_0006		V	-
	gal-intergenic_000050		V	+
	gal-TMEM266_0001		VII	-
	gal-WAC_0001		IX	-
	gal-ISPD_0002		III	-
	gal-ENSGALG00000026069_0001		V	+
	gal-AMBRA1_0008		V	+
	gal-TM9SF3_0001		III	-
	gal-FAF1_0001		XI	-
	gal-DOCK7_0025		III	-
Note: the NO. of expression pattern were explained in the Table S2.
