# Supplementary material for: Multi-tissue transcriptome profiling linked the association between tissue-specific circRNAs and the heterosis for feed intake and efficiency in chicken
Source: Poult Sci. 2024 Apr 20;103(7):103783. doi: 10.1016/j.psj.2024.103783 (PMC11091503; doi:10.1016/j.psj.2024.103783)
Supplement: Supplementary file 11 — Table S9. The nonadditive circRNAs and genes in the feed efficiency-related modules for hypothalamus (a) and liver (b), respectively. [file mmc11.xlsx]

## Sheet: Table S8
Table S8. Significant GO biological processes enriched by genes in the turquoise module for the liver
Term	Description	GeneRatio	Count	pvalue	p.adjust	geneID
GO:0043603	cellular amide metabolic process	0.138983	41	7.60224e-07	0.000977648	RACK1/PM20D1/RPS17/PAIP2B/SGMS1/RPS4Y1/CNBP/FAR1/HAGH/ST6GAL1/RPL5/FTCD/RPL13/MRPS7/BZW1/EIF4A2/EIF5A/DEGS1/IARS2/HPGDS/BZW2/RPL15/NAGA/EIF3M/CNOT7/LTN1/EEF1A1/LOC396380/GSTA3/GSTA2/EIF2S3/RPLP1/GSTM2/DDX6/RPSAP58/IREB2/RPS27A/EIF3E/MRPL15/ZNF706/AGO3
GO:1901566	organonitrogen compound biosynthetic process	0.19322	57	1.98293e-06	0.00127502	RACK1/RPS17/PAIP2B/GOLGA7/SGMS1/RPN2/ALAS1/NADSYN1/ADA/RPS4Y1/CNBP/ST6GAL1/RPN1/RPL5/RPL13/TMLHE/HACD3/GOT1/MAGT1/MRPS7/BZW1/CHP1/EIF4A2/EIF5A/DEGS1/IARS2/DDOST/BZW2/RPL15/EIF3M/CNOT7/PAICS/PPAT/MPPE1/ALDH1A1/LTN1/EEF1A1/EIF2S3/ITM2B/PGRMC1/ADI1/DHFR/HS2ST1/RPLP1/AGMAT/DDX6/RPSAP58/IREB2/RPS27A/EIF3E/GART/TMEM258/ATP5B/MRPL15/ZNF706/UGDH/AGO3
GO:0034645	cellular macromolecule biosynthetic process	0.138983	41	8.80307e-06	0.00263482	RACK1/RPS17/PAIP2B/GOLGA7/RPN2/ALAS1/RPS4Y1/CNBP/ST6GAL1/RPN1/RPL5/RPL13/MAGT1/MRPS7/BZW1/CHP1/EIF4A2/EIF5A/IARS2/DDOST/BZW2/RPL15/EIF3M/CNOT7/MPPE1/LTN1/EEF1A1/EIF2S3/ITM2B/HS2ST1/RPLP1/DDX6/RPSAP58/IREB2/RPS27A/EIF3E/TMEM258/MRPL15/ZNF706/UGDH/AGO3
GO:0006082	organic acid metabolic process	0.101695	30	1.43039e-05	0.00263482	PM20D1/ACO1/GOT2/ENO1/BLMH/HAGH/ST6GAL1/FTCD/LDHA/HACD3/GOT1/ACBD5/PGAM1/DEGS1/IARS2/HPGDS/SCP2/DBI/SDHA/PPAT/ALDH1A1/ADI1/DHFR/AGMAT/GCSH/IREB2/ACAD11/PARK7/UGDH/HIBCH
GO:0019752	carboxylic acid metabolic process	0.101695	30	1.43039e-05	0.00263482	PM20D1/ACO1/GOT2/ENO1/BLMH/HAGH/ST6GAL1/FTCD/LDHA/HACD3/GOT1/ACBD5/PGAM1/DEGS1/IARS2/HPGDS/SCP2/DBI/SDHA/PPAT/ALDH1A1/ADI1/DHFR/AGMAT/GCSH/IREB2/ACAD11/PARK7/UGDH/HIBCH
GO:0043436	oxoacid metabolic process	0.101695	30	1.43039e-05	0.00263482	PM20D1/ACO1/GOT2/ENO1/BLMH/HAGH/ST6GAL1/FTCD/LDHA/HACD3/GOT1/ACBD5/PGAM1/DEGS1/IARS2/HPGDS/SCP2/DBI/SDHA/PPAT/ALDH1A1/ADI1/DHFR/AGMAT/GCSH/IREB2/ACAD11/PARK7/UGDH/HIBCH
GO:0009056	catabolic process	0.172881	51	9.50577e-05	0.0148313	PM20D1/OAZ1/GOT2/ENO1/PSME3/BECN1/PNRC2/ADA/BLMH/SEC16B/HAGH/DCAF12L2/RPL5/PSMA1/FTCD/ATG4B/SKP1/TOLLIP/RNF5/GOT1/ACBD5/PGAM1/PSMD1/XRN2/LAMP2/PRDX1/AKR1A1/RNF13/ZC3H14/SCP2/NGLY1/NAGA/CASP6/CNOT7/ALDH1A1/LTN1/UFM1/WDR82/RNF152/CTSB/PSMA7/ATP2A2/GCSH/ACAD11/PARK7/RPS27A/TMEM208/C6orf106/HIBCH/AGO3/KLHL15
GO:0044248	cellular catabolic process	0.152542	45	0.000120709	0.0148313	PM20D1/GOT2/BECN1/PNRC2/ADA/BLMH/SEC16B/HAGH/DCAF12L2/RPL5/PSMA1/FTCD/ATG4B/SKP1/TOLLIP/RNF5/GOT1/ACBD5/PSMD1/XRN2/LAMP2/PRDX1/AKR1A1/RNF13/ZC3H14/SCP2/NGLY1/NAGA/CASP6/CNOT7/LTN1/UFM1/WDR82/RNF152/PSMA7/ATP2A2/GCSH/ACAD11/PARK7/RPS27A/TMEM208/C6orf106/HIBCH/AGO3/KLHL15
GO:0044281	small molecule metabolic process	0.149153	44	0.000127632	0.0148313	PM20D1/ACO1/GOT2/ENO1/RAN/NADSYN1/ADA/BLMH/FAR1/HAGH/ST6GAL1/FTCD/LDHA/RBP4A/OPA1/HACD3/GOT1/ACBD5/PGAM1/LBR/DEGS1/IARS2/HPGDS/SCP2/DBI/CRY1/SDHA/PAICS/PPAT/TTR/ALDH1A1/APOB/ARPP19/ADI1/DHFR/AGMAT/GCSH/IREB2/ACAD11/PARK7/GART/ATP5B/UGDH/HIBCH
GO:0006412	translation	0.0949153	28	0.000138395	0.0148313	RACK1/RPS17/PAIP2B/RPS4Y1/CNBP/RPL5/RPL13/MRPS7/BZW1/EIF4A2/EIF5A/IARS2/BZW2/RPL15/EIF3M/CNOT7/LTN1/EEF1A1/EIF2S3/RPLP1/DDX6/RPSAP58/IREB2/RPS27A/EIF3E/MRPL15/ZNF706/AGO3
GO:0045184	establishment of protein localization	0.115254	34	0.000164299	0.0154743	RAB14/XPO7/RAN/GOLGA7/EMC1/YWHAB/SEC16B/VPS29/RABGAP1L/AP3M1/ATG4B/RBP4A/VAMP7/RAB11A/AP2M1/CHP1/LAMP2/EIF5A/SELENOT/LIN7C/STAM2/KPNA1/PEX5/RAB2A/CHMP2B/APOB/ERP29/TMEM167A/YWHAZ/PARK7/ENSA/LAMP1/CHMP1B/CHMP2A
GO:1990748	cellular detoxification	0.0305085	9	0.000211926	0.0181691	CYP1A2/PRXL2A/PRDX1/AKR1A1/SELENOT/ALDH1A1/SOD1/PARK7/SELENOW
GO:0015031	protein transport	0.108475	32	0.000333838	0.0264646	RAB14/XPO7/RAN/GOLGA7/YWHAB/SEC16B/VPS29/RABGAP1L/AP3M1/ATG4B/RBP4A/VAMP7/RAB11A/AP2M1/CHP1/LAMP2/EIF5A/SELENOT/LIN7C/STAM2/KPNA1/PEX5/RAB2A/CHMP2B/APOB/ERP29/TMEM167A/YWHAZ/PARK7/ENSA/CHMP1B/CHMP2A
GO:0098754	detoxification	0.0305085	9	0.000370422	0.0264646	CYP1A2/PRXL2A/PRDX1/AKR1A1/SELENOT/ALDH1A1/SOD1/PARK7/SELENOW
