# Supplementary material for: Multi-tissue transcriptome profiling linked the association between tissue-specific circRNAs and the heterosis for feed intake and efficiency in chicken
Source: Poult Sci. 2024 Apr 20;103(7):103783. doi: 10.1016/j.psj.2024.103783 (PMC11091503; doi:10.1016/j.psj.2024.103783)
Supplement: Supplementary file 12 [file mmc12.xlsx]

## Sheet: a. hypothalamus
Table S9a. The nonadditive circRNAs and genes in the feed efficiency-related modules for hypothalamus
Genotype	Module	ID	Type	Expression pattern	Description
WY	brown	gal-PCMT1_0007	CircRNA	III	WW<WY=YY
		H2B-VII	Gene	III	WW<WY=YY
YW	brown	gal-CTDP1_0002	CircRNA	V	WW=YW<YY
		gal-PCMT1_0007	CircRNA	III	WW<WY=YY
		DIRAS1	Gene	V	WW=YW<YY

## Sheet: b. liver
Table S9b. The nonadditive circRNAs and genes in the feed efficiency-related modules for liver
Genotype	Module	ID	Type	Expression pattern	Description
WY	MEblue	gal-CRLF2_0001	CircRNA	XI	WW=WY>YY
		CPS1	Gene	XI	WW=WY>YY
		CRLF2	Gene	XI	WW=WY>YY
		PCDHAC1	Gene	XI	WW=WY>YY
		SSTR1	Gene	IX	WW>WY=YY
		ACSS1B	Gene	IX	WW>WY=YY
		IL1RL1	Gene	IX	WW>WY=YY
	MEyellow	chr32:598357|600118	CircRNA	III	WW<WY=YY
		COMTD1	Gene	III	WW<WY=YY
		ABHD12B	Gene	III	WW<WY=YY
		ENSGALG00000049761	Gene	III	WW<WY=YY
		ENSGALG00000050667	Gene	III	WW<WY=YY
		ATP8	Gene	V	WW=WY<YY
		ENSGALG00000048488	Gene	V	WW=WY<YY
YW	MEblue	gal-CRLF2_0001	CircRNA	XI	WW=YW>YY
		gal-PHLDB2_0006	CircRNA	IX	WW>YW=YY
		LOC416086	Gene	IX	WW>YW=YY
		ASNS	Gene	IX	WW>YW=YY
		ACSS1B	Gene	IX	WW>YW=YY
		IL1RL1	Gene	IX	WW>YW=YY
		ENSGALG00000046455	Gene	XI	WW=YW>YY
		PCDHAC1	Gene	XI	WW=YW>YY
	MEyellow	chr32:598357|600118	CircRNA	V	WW=YW<YY
		gal-GHR_0001	CircRNA	V	WW=YW<YY
		NDUFA1	Gene	V	WW=YW<YY
		IFT57	Gene	V	WW=YW<YY
		ND3	Gene	V	WW=YW<YY
		CYTB	Gene	V	WW=YW<YY
		ATP8	Gene	V	WW=YW<YY
		ND4	Gene	V	WW=YW<YY
		MT-ND2	Gene	V	WW=YW<YY
		ENSGALG00000048488	Gene	V	WW=YW<YY
		ENSGALG00000049761	Gene	V	WW=YW<YY
		ABHD12B	Gene	III	WW<YW=YY
		COMTD1	Gene	III	WW<YW=YY
	MEturquoise	gal-GBE1_0003	CircRNA	XI	WW=YW>YY
		gal-GBE1_0002	CircRNA	XI	WW=YW>YY
		gal-ITSN2_0007	CircRNA	XI	WW=YW>YY
		gal-GCH1_0002	CircRNA	XI	WW=YW>YY
		gal-DENND5A_0001	CircRNA	XI	WW=YW>YY
		PGPEP1L	Gene	XI	WW=YW>YY
		LOC112532241	Gene	XI	WW=YW>YY
		MIR6613	Gene	XI	WW=YW>YY
		MIR6572	Gene	XI	WW=YW>YY
		ENSGALG00000051522	Gene	XI	WW=YW>YY
		ENSGALG00000053343	Gene	XI	WW=YW>YY
